# Supplementary material for: Terminal dysprosium and holmium organoimides
Source: Chem Sci. 2024 Jan 22;15(10):3562–70. doi: 10.1039/d3sc06584g (PMC10915843; doi:10.1039/d3sc06584g)
Supplement: SC-015-D3SC06584G-s002 [file SC-015-D3SC06584G-s002.cif]

# Electronic Supplementary Material (ESI) for Chemical Science.
# This journal is © The Royal Society of Chemistry 2024

####################################################################### 
# 
# This file contains crystal structure data downloaded from the 
# Cambridge Structural Database (CSD) hosted by the Cambridge 
# Crystallographic Data Centre (CCDC).
# 
# Full information about CCDC data access policies and citation 
# guidelines are available at http://www.ccdc.cam.ac.uk/access/V1 
# 
# Audit and citation data items may have been added by the CCDC. 
# Please retain this information to preserve the provenance of 
# this file and to allow appropriate attribution of the data. 
# 
#######################################################################

data_muldr174
_database_code_depnum_ccdc_archive 'CCDC 2312212'
loop_
_audit_author_name
_audit_author_address
'Caecilia Maichle-Moessmer'
;University Tuebingen
Germany
;
_audit_update_record             
;
2023-12-05 deposited with the CCDC.	2024-01-19 downloaded from the CCDC.
;

_audit_creation_method           SHELXL-2013
_chemical_name_systematic        
;
 ?
;
_chemical_name_common            ?
_chemical_melting_point          ?
_chemical_formula_moiety         ?
_chemical_formula_sum            'C12 H36 Ga3 Ho'
_chemical_formula_weight         554.50

loop_
_atom_type_symbol
_atom_type_description
_atom_type_scat_dispersion_real
_atom_type_scat_dispersion_imag
_atom_type_scat_source
C C 0.0033 0.0016 'International Tables Vol C Tables 4.2.6.8 and 6.1.1.4'
H H 0.0000 0.0000 'International Tables Vol C Tables 4.2.6.8 and 6.1.1.4'
Ga Ga 0.2307 1.6083 'International Tables Vol C Tables 4.2.6.8 and 6.1.1.4'
Ho Ho -0.2175 4.6783 'International Tables Vol C Tables 4.2.6.8 and 6.1.1.4'

_space_group_crystal_system      tetragonal
_space_group_IT_number           88
_space_group_name_H-M_alt        'I 41/a'
_space_group_name_Hall           '-I 4ad'

_shelx_space_group_comment       
;
The symmetry employed for this shelxl refinement is uniquely defined
by the following loop, which should always be used as a source of
symmetry information in preference to the above space-group names.
They are only intended as comments.
;

loop_
_space_group_symop_operation_xyz
'x, y, z'
'-y+3/4, x+1/4, z+1/4'
'-x+1/2, -y, z+1/2'
'y+3/4, -x+3/4, z+3/4'
'x+1/2, y+1/2, z+1/2'
'-y+5/4, x+3/4, z+3/4'
'-x+1, -y+1/2, z+1'
'y+5/4, -x+5/4, z+5/4'
'-x, -y, -z'
'y-3/4, -x-1/4, -z-1/4'
'x-1/2, y, -z-1/2'
'-y-3/4, x-3/4, -z-3/4'
'-x+1/2, -y+1/2, -z+1/2'
'y-1/4, -x+1/4, -z+1/4'
'x, y+1/2, -z'
'-y-1/4, x-1/4, -z-1/4'

_cell_length_a                   17.6111(4)
_cell_length_b                   17.6111(4)
_cell_length_c                   26.4443(6)
_cell_angle_alpha                90
_cell_angle_beta                 90
_cell_angle_gamma                90
_cell_volume                     8201.7(4)
_cell_formula_units_Z            16
_cell_measurement_temperature    173(2)
_cell_measurement_reflns_used    75025
_cell_measurement_theta_min      4.77
_cell_measurement_theta_max      59.21

_exptl_crystal_description       block
_exptl_crystal_colour            pink
_exptl_crystal_density_meas      ?
_exptl_crystal_density_method    ?
_exptl_crystal_density_diffrn    1.796
_exptl_crystal_F_000             4288
_exptl_crystal_size_max          0.600
_exptl_crystal_size_mid          0.400
_exptl_crystal_size_min          0.300
_exptl_absorpt_coefficient_mu    7.698
_shelx_estimated_absorpt_T_min   0.091
_shelx_estimated_absorpt_T_max   0.206
_exptl_absorpt_correction_type   numerical
_exptl_absorpt_correction_T_min  0.0375
_exptl_absorpt_correction_T_max  0.1329
_exptl_absorpt_process_details   mulabs

_exptl_special_details           
;
 ?
;

_diffrn_ambient_temperature      173(2)
_diffrn_radiation_wavelength     0.71073
_diffrn_radiation_type           MoK\a
_diffrn_source                   'fine focus sealed tube'
_diffrn_measurement_device_type  'STOE IPDS 2T'
_diffrn_measurement_method       'omega scans'
_diffrn_detector_area_resol_mean ?
_diffrn_reflns_number            76662
_diffrn_reflns_av_unetI/netI     0.0182
_diffrn_reflns_av_R_equivalents  0.0625
_diffrn_reflns_limit_h_min       -24
_diffrn_reflns_limit_h_max       23
_diffrn_reflns_limit_k_min       -24
_diffrn_reflns_limit_k_max       24
_diffrn_reflns_limit_l_min       -36
_diffrn_reflns_limit_l_max       36
_diffrn_reflns_theta_min         4.834
_diffrn_reflns_theta_max         29.234
_diffrn_reflns_theta_full        25.242
_diffrn_measured_fraction_theta_max 0.987
_diffrn_measured_fraction_theta_full 0.992
_diffrn_reflns_Laue_measured_fraction_max 0.987
_diffrn_reflns_Laue_measured_fraction_full 0.992
_diffrn_reflns_point_group_measured_fraction_max 0.987
_diffrn_reflns_point_group_measured_fraction_full 0.992
_reflns_number_total             5511
_reflns_number_gt                5244
_reflns_threshold_expression     'I > 2\s(I)'
_reflns_Friedel_coverage         0.000
_reflns_Friedel_fraction_max     .
_reflns_Friedel_fraction_full    .

_reflns_special_details          
;
 Reflections were merged by SHELXL according to the crystal
 class for the calculation of statistics and refinement.
 
 _reflns_Friedel_fraction is defined as the number of unique
 Friedel pairs measured divided by the number that would be
 possible theoretically, ignoring centric projections and
 systematic absences.
;

_computing_data_collection       X-AREA
_computing_cell_refinement       X-AREA
_computing_data_reduction        X-AREA
_computing_structure_solution    'SHELXS-97 (Sheldrick, 1990)'
_computing_structure_refinement  'SHELXL-2013 (Sheldrick, 2013)'
_computing_molecular_graphics    ?
_computing_publication_material  ?

_refine_special_details          
;
 ?
;
_refine_ls_structure_factor_coef Fsqd
_refine_ls_matrix_type           full
_refine_ls_weighting_scheme      calc
_refine_ls_weighting_details     
'w=1/[\s^2^(Fo^2^)+(0.0154P)^2^+50.9923P] where P=(Fo^2^+2Fc^2^)/3'
_atom_sites_solution_primary     ?
_atom_sites_solution_secondary   ?
_atom_sites_solution_hydrogens   geom
_refine_ls_hydrogen_treatment    constr
_refine_ls_extinction_method     none
_refine_ls_extinction_coef       .
_refine_ls_number_reflns         5511
_refine_ls_number_parameters     145
_refine_ls_number_restraints     0
_refine_ls_R_factor_all          0.0434
_refine_ls_R_factor_gt           0.0404
_refine_ls_wR_factor_ref         0.0782
_refine_ls_wR_factor_gt          0.0773
_refine_ls_goodness_of_fit_ref   1.395
_refine_ls_restrained_S_all      1.395
_refine_ls_shift/su_max          0.001
_refine_ls_shift/su_mean         0.000

loop_
_atom_site_label
_atom_site_type_symbol
_atom_site_fract_x
_atom_site_fract_y
_atom_site_fract_z
_atom_site_U_iso_or_equiv
_atom_site_adp_type
_atom_site_occupancy
_atom_site_site_symmetry_order
_atom_site_calc_flag
_atom_site_refinement_flags_posn
_atom_site_refinement_flags_adp
_atom_site_refinement_flags_occupancy
_atom_site_disorder_assembly
_atom_site_disorder_group
Ho1 Ho 0.26881(2) 0.28063(2) 0.02309(2) 0.02624(6) Uani 1 1 d . . . . .
C1 C 0.3064(3) 0.1838(3) -0.04180(19) 0.0347(10) Uani 1 1 d . . . . .
H1A H 0.3233 0.1679 -0.0081 0.052 Uiso 1 1 calc R U . . .
H1B H 0.3201 0.2371 -0.0472 0.052 Uiso 1 1 calc R U . . .
H1C H 0.3311 0.1522 -0.0675 0.052 Uiso 1 1 calc R U . . .
Ga1 Ga 0.18763(3) 0.17144(3) -0.04725(2) 0.03471(12) Uani 1 1 d . . . . .
C4 C 0.1669(3) 0.0668(3) -0.0234(2) 0.0425(12) Uani 1 1 d . . . . .
H4A H 0.1849 0.0612 0.0115 0.064 Uiso 1 1 calc R U . . .
H4B H 0.1935 0.0304 -0.0452 0.064 Uiso 1 1 calc R U . . .
H4C H 0.1122 0.0570 -0.0248 0.064 Uiso 1 1 calc R U . . .
Ga2 Ga 0.38683(3) 0.39199(3) -0.01627(2) 0.03581(12) Uani 1 1 d . . . . .
C2 C 0.1331(3) 0.2484(3) 0.00185(18) 0.0328(9) Uani 1 1 d . . . . .
H2A H 0.1450 0.2352 0.0370 0.049 Uiso 1 1 calc R U . . .
H2B H 0.0780 0.2457 -0.0033 0.049 Uiso 1 1 calc R U . . .
H2C H 0.1508 0.3000 -0.0053 0.049 Uiso 1 1 calc R U . . .
C5 C 0.4061(3) 0.3103(3) 0.0403(2) 0.0387(11) Uani 1 1 d . . . . .
H5A H 0.4035 0.2594 0.0255 0.058 Uiso 1 1 calc R U . . .
H5B H 0.3674 0.3152 0.0667 0.058 Uiso 1 1 calc R U . . .
H5C H 0.4565 0.3183 0.0551 0.058 Uiso 1 1 calc R U . . .
C6 C 0.2727(3) 0.3839(3) -0.04278(19) 0.0359(10) Uani 1 1 d . . . . .
H6A H 0.2653 0.3348 -0.0595 0.054 Uiso 1 1 calc R U . . .
H6B H 0.2628 0.4249 -0.0669 0.054 Uiso 1 1 calc R U . . .
H6C H 0.2377 0.3882 -0.0141 0.054 Uiso 1 1 calc R U . . .
C8 C 0.4548(4) 0.3636(4) -0.0721(2) 0.0481(13) Uani 1 1 d . . . . .
H8A H 0.4436 0.3116 -0.0829 0.072 Uiso 1 1 calc R U . . .
H8B H 0.5077 0.3667 -0.0607 0.072 Uiso 1 1 calc R U . . .
H8C H 0.4471 0.3985 -0.1005 0.072 Uiso 1 1 calc R U . . .
C7 C 0.3928(4) 0.4922(3) 0.0159(3) 0.0529(15) Uani 1 1 d . . . . .
H7A H 0.3544 0.4958 0.0426 0.079 Uiso 1 1 calc R U . . .
H7B H 0.3835 0.5317 -0.0095 0.079 Uiso 1 1 calc R U . . .
H7C H 0.4434 0.4992 0.0306 0.079 Uiso 1 1 calc R U . . .
Ga3 Ga 0.24175(3) 0.27585(3) 0.13691(2) 0.03471(12) Uani 1 1 d . . . . .
C3 C 0.1588(4) 0.2045(4) -0.1161(2) 0.0497(14) Uani 1 1 d . . . . .
H3A H 0.1738 0.2576 -0.1210 0.075 Uiso 1 1 calc R U . . .
H3B H 0.1038 0.1997 -0.1203 0.075 Uiso 1 1 calc R U . . .
H3C H 0.1847 0.1726 -0.1411 0.075 Uiso 1 1 calc R U . . .
C9 C 0.2707(3) 0.1806(3) 0.09196(18) 0.0367(10) Uani 1 1 d . . . . .
H9A H 0.3202 0.1891 0.0761 0.055 Uiso 1 1 calc R U . . .
H9B H 0.2321 0.1734 0.0657 0.055 Uiso 1 1 calc R U . . .
H9C H 0.2731 0.1352 0.1133 0.055 Uiso 1 1 calc R U . . .
C10 C 0.2275(3) 0.3732(3) 0.09052(19) 0.0361(10) Uani 1 1 d . . . . .
H10A H 0.2761 0.3865 0.0749 0.054 Uiso 1 1 calc R U . . .
H10B H 0.2096 0.4158 0.1112 0.054 Uiso 1 1 calc R U . . .
H10C H 0.1901 0.3622 0.0641 0.054 Uiso 1 1 calc R U . . .
C11 C 0.1421(3) 0.2530(4) 0.1667(2) 0.0468(13) Uani 1 1 d . . . . .
H11A H 0.1054 0.2428 0.1397 0.070 Uiso 1 1 calc R U . . .
H11B H 0.1249 0.2965 0.1868 0.070 Uiso 1 1 calc R U . . .
H11C H 0.1463 0.2083 0.1886 0.070 Uiso 1 1 calc R U . . .
C12 C 0.3299(4) 0.2994(4) 0.1804(2) 0.0467(13) Uani 1 1 d . . . . .
H12A H 0.3744 0.3095 0.1592 0.070 Uiso 1 1 calc R U . . .
H12B H 0.3404 0.2561 0.2027 0.070 Uiso 1 1 calc R U . . .
H12C H 0.3186 0.3443 0.2010 0.070 Uiso 1 1 calc R U . . .

loop_
_atom_site_aniso_label
_atom_site_aniso_U_11
_atom_site_aniso_U_22
_atom_site_aniso_U_33
_atom_site_aniso_U_23
_atom_site_aniso_U_13
_atom_site_aniso_U_12
Ho1 0.02804(10) 0.02327(10) 0.02741(10) -0.00001(7) -0.00304(7) 0.00222(7)
C1 0.038(3) 0.028(2) 0.038(2) -0.0054(19) 0.003(2) 0.0013(19)
Ga1 0.0419(3) 0.0294(3) 0.0329(3) -0.0010(2) -0.0063(2) -0.0020(2)
C4 0.050(3) 0.029(2) 0.048(3) 0.002(2) -0.002(2) -0.002(2)
Ga2 0.0337(3) 0.0308(3) 0.0430(3) -0.0046(2) 0.0028(2) -0.0025(2)
C2 0.029(2) 0.032(2) 0.037(2) 0.0039(19) -0.0024(18) 0.0016(18)
C5 0.027(2) 0.046(3) 0.044(3) -0.003(2) -0.007(2) 0.001(2)
C6 0.038(3) 0.033(2) 0.037(2) 0.0108(19) -0.005(2) 0.0006(19)
C8 0.048(3) 0.048(3) 0.048(3) -0.009(3) 0.011(3) -0.005(3)
C7 0.047(3) 0.039(3) 0.073(4) -0.016(3) 0.011(3) -0.009(2)
Ga3 0.0408(3) 0.0341(3) 0.0291(2) -0.0015(2) -0.0033(2) -0.0007(2)
C3 0.060(4) 0.050(3) 0.040(3) 0.001(2) -0.013(3) -0.010(3)
C9 0.048(3) 0.032(2) 0.031(2) 0.0044(18) -0.007(2) 0.001(2)
C10 0.043(3) 0.028(2) 0.037(2) -0.0037(19) 0.001(2) 0.0070(19)
C11 0.049(3) 0.054(3) 0.038(3) -0.001(2) 0.002(2) -0.002(3)
C12 0.055(3) 0.049(3) 0.036(3) -0.002(2) -0.012(2) -0.006(3)

_geom_special_details            
;
 All esds (except the esd in the dihedral angle between two l.s. planes)
 are estimated using the full covariance matrix.  The cell esds are taken
 into account individually in the estimation of esds in distances, angles
 and torsion angles; correlations between esds in cell parameters are only
 used when they are defined by crystal symmetry.  An approximate (isotropic)
 treatment of cell esds is used for estimating esds involving l.s. planes.
;

loop_
_geom_bond_atom_site_label_1
_geom_bond_atom_site_label_2
_geom_bond_distance
_geom_bond_site_symmetry_2
_geom_bond_publ_flag
Ho1 C1 2.508(5) . ?
Ho1 C6 2.519(5) . ?
Ho1 C5 2.516(5) . ?
Ho1 C2 2.521(5) . ?
Ho1 C10 2.523(5) . ?
Ho1 C9 2.534(5) . ?
Ho1 Ga1 3.0334(6) . ?
Ho1 Ga2 3.0413(6) . ?
Ho1 Ga3 3.0485(6) . ?
C1 Ga1 2.108(5) . ?
C1 H1A 0.9800 . ?
C1 H1B 0.9800 . ?
C1 H1C 0.9800 . ?
Ga1 C3 1.978(6) . ?
Ga1 C4 1.981(5) . ?
Ga1 C2 2.108(5) . ?
C4 H4A 0.9800 . ?
C4 H4B 0.9800 . ?
C4 H4C 0.9800 . ?
Ga2 C7 1.962(6) . ?
Ga2 C8 1.966(6) . ?
Ga2 C5 2.103(5) . ?
Ga2 C6 2.133(5) . ?
C2 H2A 0.9800 . ?
C2 H2B 0.9800 . ?
C2 H2C 0.9800 . ?
C5 H5A 0.9800 . ?
C5 H5B 0.9800 . ?
C5 H5C 0.9800 . ?
C6 H6A 0.9800 . ?
C6 H6B 0.9800 . ?
C6 H6C 0.9800 . ?
C8 H8A 0.9800 . ?
C8 H8B 0.9800 . ?
C8 H8C 0.9800 . ?
C7 H7A 0.9800 . ?
C7 H7B 0.9800 . ?
C7 H7C 0.9800 . ?
Ga3 C11 1.966(6) . ?
Ga3 C12 1.977(5) . ?
Ga3 C9 2.118(5) . ?
Ga3 C10 2.123(5) . ?
C3 H3A 0.9800 . ?
C3 H3B 0.9800 . ?
C3 H3C 0.9800 . ?
C9 H9A 0.9800 . ?
C9 H9B 0.9800 . ?
C9 H9C 0.9800 . ?
C10 H10A 0.9800 . ?
C10 H10B 0.9800 . ?
C10 H10C 0.9800 . ?
C11 H11A 0.9800 . ?
C11 H11B 0.9800 . ?
C11 H11C 0.9800 . ?
C12 H12A 0.9800 . ?
C12 H12B 0.9800 . ?
C12 H12C 0.9800 . ?

loop_
_geom_angle_atom_site_label_1
_geom_angle_atom_site_label_2
_geom_angle_atom_site_label_3
_geom_angle
_geom_angle_site_symmetry_1
_geom_angle_site_symmetry_3
_geom_angle_publ_flag
C1 Ho1 C6 90.60(17) . . ?
C1 Ho1 C5 90.64(17) . . ?
C6 Ho1 C5 87.07(17) . . ?
C1 Ho1 C2 86.84(16) . . ?
C6 Ho1 C2 91.98(16) . . ?
C5 Ho1 C2 177.30(17) . . ?
C1 Ho1 C10 177.28(17) . . ?
C6 Ho1 C10 91.74(17) . . ?
C5 Ho1 C10 90.87(18) . . ?
C2 Ho1 C10 91.68(17) . . ?
C1 Ho1 C9 90.90(17) . . ?
C6 Ho1 C9 176.82(17) . . ?
C5 Ho1 C9 90.11(18) . . ?
C2 Ho1 C9 90.90(17) . . ?
C10 Ho1 C9 86.84(16) . . ?
C1 Ho1 Ga1 43.45(12) . . ?
C6 Ho1 Ga1 92.67(12) . . ?
C5 Ho1 Ga1 134.09(13) . . ?
C2 Ho1 Ga1 43.40(11) . . ?
C10 Ho1 Ga1 134.98(13) . . ?
C9 Ho1 Ga1 90.35(12) . . ?
C1 Ho1 Ga2 91.36(12) . . ?
C6 Ho1 Ga2 43.88(12) . . ?
C5 Ho1 Ga2 43.20(13) . . ?
C2 Ho1 Ga2 135.83(11) . . ?
C10 Ho1 Ga2 91.29(12) . . ?
C9 Ho1 Ga2 133.26(12) . . ?
Ga1 Ho1 Ga2 121.404(17) . . ?
C1 Ho1 Ga3 134.27(12) . . ?
C6 Ho1 Ga3 134.99(13) . . ?
C5 Ho1 Ga3 88.70(13) . . ?
C2 Ho1 Ga3 93.76(11) . . ?
C10 Ho1 Ga3 43.53(11) . . ?
C9 Ho1 Ga3 43.38(12) . . ?
Ga1 Ho1 Ga3 120.945(17) . . ?
Ga2 Ho1 Ga3 117.548(16) . . ?
Ga1 C1 Ho1 81.66(16) . . ?
Ga1 C1 H1A 109.5 . . ?
Ho1 C1 H1A 69.7 . . ?
Ga1 C1 H1B 109.5 . . ?
Ho1 C1 H1B 60.9 . . ?
H1A C1 H1B 109.5 . . ?
Ga1 C1 H1C 109.5 . . ?
Ho1 C1 H1C 167.9 . . ?
H1A C1 H1C 109.5 . . ?
H1B C1 H1C 109.5 . . ?
C3 Ga1 C4 121.3(2) . . ?
C3 Ga1 C2 105.1(2) . . ?
C4 Ga1 C2 108.5(2) . . ?
C3 Ga1 C1 106.7(2) . . ?
C4 Ga1 C1 104.9(2) . . ?
C2 Ga1 C1 110.11(19) . . ?
C3 Ga1 Ho1 119.91(18) . . ?
C4 Ga1 Ho1 118.78(17) . . ?
C2 Ga1 Ho1 55.24(13) . . ?
C1 Ga1 Ho1 54.89(13) . . ?
Ga1 C4 H4A 109.5 . . ?
Ga1 C4 H4B 109.5 . . ?
H4A C4 H4B 109.5 . . ?
Ga1 C4 H4C 109.5 . . ?
H4A C4 H4C 109.5 . . ?
H4B C4 H4C 109.5 . . ?
C7 Ga2 C8 121.5(3) . . ?
C7 Ga2 C5 107.4(3) . . ?
C8 Ga2 C5 105.2(2) . . ?
C7 Ga2 C6 104.6(2) . . ?
C8 Ga2 C6 108.1(2) . . ?
C5 Ga2 C6 109.90(19) . . ?
C7 Ga2 Ho1 117.91(19) . . ?
C8 Ga2 Ho1 120.64(18) . . ?
C5 Ga2 Ho1 54.97(14) . . ?
C6 Ga2 Ho1 54.93(13) . . ?
Ga1 C2 Ho1 81.36(16) . . ?
Ga1 C2 H2A 109.5 . . ?
Ho1 C2 H2A 68.8 . . ?
Ga1 C2 H2B 109.5 . . ?
Ho1 C2 H2B 168.6 . . ?
H2A C2 H2B 109.5 . . ?
Ga1 C2 H2C 109.5 . . ?
Ho1 C2 H2C 62.1 . . ?
H2A C2 H2C 109.5 . . ?
H2B C2 H2C 109.5 . . ?
Ga2 C5 Ho1 81.83(16) . . ?
Ga2 C5 H5A 109.5 . . ?
Ho1 C5 H5A 72.1 . . ?
Ga2 C5 H5B 109.5 . . ?
Ho1 C5 H5B 58.5 . . ?
H5A C5 H5B 109.5 . . ?
Ga2 C5 H5C 109.5 . . ?
Ho1 C5 H5C 166.5 . . ?
H5A C5 H5C 109.5 . . ?
H5B C5 H5C 109.5 . . ?
Ga2 C6 Ho1 81.19(15) . . ?
Ga2 C6 H6A 109.5 . . ?
Ho1 C6 H6A 70.8 . . ?
Ga2 C6 H6B 109.5 . . ?
Ho1 C6 H6B 167.9 . . ?
H6A C6 H6B 109.5 . . ?
Ga2 C6 H6C 109.5 . . ?
Ho1 C6 H6C 60.3 . . ?
H6A C6 H6C 109.5 . . ?
H6B C6 H6C 109.5 . . ?
Ga2 C8 H8A 109.5 . . ?
Ga2 C8 H8B 109.5 . . ?
H8A C8 H8B 109.5 . . ?
Ga2 C8 H8C 109.5 . . ?
H8A C8 H8C 109.5 . . ?
H8B C8 H8C 109.5 . . ?
Ga2 C7 H7A 109.5 . . ?
Ga2 C7 H7B 109.5 . . ?
H7A C7 H7B 109.5 . . ?
Ga2 C7 H7C 109.5 . . ?
H7A C7 H7C 109.5 . . ?
H7B C7 H7C 109.5 . . ?
C11 Ga3 C12 120.7(3) . . ?
C11 Ga3 C9 106.1(2) . . ?
C12 Ga3 C9 107.7(2) . . ?
C11 Ga3 C10 106.9(2) . . ?
C12 Ga3 C10 105.1(2) . . ?
C9 Ga3 C10 110.10(19) . . ?
C11 Ga3 Ho1 122.77(17) . . ?
C12 Ga3 Ho1 116.51(18) . . ?
C9 Ga3 Ho1 55.26(13) . . ?
C10 Ga3 Ho1 54.94(13) . . ?
Ga1 C3 H3A 109.5 . . ?
Ga1 C3 H3B 109.5 . . ?
H3A C3 H3B 109.5 . . ?
Ga1 C3 H3C 109.5 . . ?
H3A C3 H3C 109.5 . . ?
H3B C3 H3C 109.5 . . ?
Ga3 C9 Ho1 81.35(16) . . ?
Ga3 C9 H9A 109.5 . . ?
Ho1 C9 H9A 66.2 . . ?
Ga3 C9 H9B 109.5 . . ?
Ho1 C9 H9B 64.6 . . ?
H9A C9 H9B 109.5 . . ?
Ga3 C9 H9C 109.5 . . ?
Ho1 C9 H9C 169.1 . . ?
H9A C9 H9C 109.5 . . ?
H9B C9 H9C 109.5 . . ?
Ga3 C10 Ho1 81.53(15) . . ?
Ga3 C10 H10A 109.5 . . ?
Ho1 C10 H10A 66.6 . . ?
Ga3 C10 H10B 109.5 . . ?
Ho1 C10 H10B 168.9 . . ?
H10A C10 H10B 109.5 . . ?
Ga3 C10 H10C 109.5 . . ?
Ho1 C10 H10C 64.1 . . ?
H10A C10 H10C 109.5 . . ?
H10B C10 H10C 109.5 . . ?
Ga3 C11 H11A 109.5 . . ?
Ga3 C11 H11B 109.5 . . ?
H11A C11 H11B 109.5 . . ?
Ga3 C11 H11C 109.5 . . ?
H11A C11 H11C 109.5 . . ?
H11B C11 H11C 109.5 . . ?
Ga3 C12 H12A 109.5 . . ?
Ga3 C12 H12B 109.5 . . ?
H12A C12 H12B 109.5 . . ?
Ga3 C12 H12C 109.5 . . ?
H12A C12 H12C 109.5 . . ?
H12B C12 H12C 109.5 . . ?

_refine_diff_density_max         1.077
_refine_diff_density_min         -0.868
_refine_diff_density_rms         0.118

_shelxl_version_number           2013-3

_shelx_res_file                  
;
TITL stoe -100 50/30 dr174 8.6.11     I41/a
CELL  0.71073   17.6111   17.6111   26.4443    90.000    90.000    90.000
ZERR 16          0.0004    0.0004    0.0006     0.000     0.000     0.000
LATT   2
SYMM     0.75000 - Y ,    0.25000 + X ,    0.25000 + Z
SYMM     0.50000 - X ,            - Y ,    0.50000 + Z
SYMM     0.75000 + Y ,    0.75000 - X ,    0.75000 + Z
SFAC  C  H Ga Ho
UNIT   192   576 48  16
L.S. 10
TEMP -100
REM I41/a
REM pink bloc
SIZE 0.3 0.4 0.6
PLAN -80
ACTA
LIST 4
BOND $H
WGHT    0.015400   50.992321
FVAR       0.31557
HO1   4    0.268813    0.280631    0.023090    11.00000    0.02804    0.02327 =
         0.02741   -0.00001   -0.00304    0.00222
C1    1    0.306426    0.183808   -0.041800    11.00000    0.03821    0.02845 =
         0.03757   -0.00540    0.00305    0.00133
AFIX  33
H1A   2    0.323298    0.167868   -0.008119    11.00000   -1.50000
H1B   2    0.320130    0.237117   -0.047247    11.00000   -1.50000
H1C   2    0.331069    0.152190   -0.067503    11.00000   -1.50000
AFIX   0
GA1   3    0.187633    0.171435   -0.047246    11.00000    0.04187    0.02937 =
         0.03288   -0.00100   -0.00627   -0.00197
C4    1    0.166916    0.066809   -0.023424    11.00000    0.04985    0.02921 =
         0.04834    0.00181   -0.00175   -0.00195
AFIX  33
H4A   2    0.184853    0.061222    0.011459    11.00000   -1.50000
H4B   2    0.193474    0.030433   -0.045189    11.00000   -1.50000
H4C   2    0.112174    0.057019   -0.024759    11.00000   -1.50000
AFIX   0
GA2   3    0.386833    0.391993   -0.016266    11.00000    0.03367    0.03081 =
         0.04297   -0.00458    0.00285   -0.00252
C2    1    0.133057    0.248366    0.001850    11.00000    0.02916    0.03246 =
         0.03680    0.00388   -0.00241    0.00155
AFIX  33
H2A   2    0.144998    0.235176    0.036964    11.00000   -1.50000
H2B   2    0.078025    0.245656   -0.003338    11.00000   -1.50000
H2C   2    0.150780    0.300025   -0.005253    11.00000   -1.50000
AFIX   0
C5    1    0.406138    0.310313    0.040312    11.00000    0.02650    0.04561 =
         0.04404   -0.00346   -0.00677    0.00066
AFIX  33
H5A   2    0.403527    0.259392    0.025467    11.00000   -1.50000
H5B   2    0.367367    0.315231    0.066693    11.00000   -1.50000
H5C   2    0.456515    0.318255    0.055138    11.00000   -1.50000
AFIX   0
C6    1    0.272729    0.383881   -0.042781    11.00000    0.03817    0.03260 =
         0.03694    0.01085   -0.00464    0.00061
AFIX  33
H6A   2    0.265282    0.334768   -0.059484    11.00000   -1.50000
H6B   2    0.262768    0.424915   -0.066917    11.00000   -1.50000
H6C   2    0.237715    0.388232   -0.014124    11.00000   -1.50000
AFIX   0
C8    1    0.454842    0.363637   -0.072101    11.00000    0.04797    0.04828 =
         0.04800   -0.00934    0.01140   -0.00507
AFIX  33
H8A   2    0.443595    0.311608   -0.082903    11.00000   -1.50000
H8B   2    0.507694    0.366708   -0.060687    11.00000   -1.50000
H8C   2    0.447142    0.398458   -0.100549    11.00000   -1.50000
AFIX   0
C7    1    0.392758    0.492219    0.015903    11.00000    0.04693    0.03918 =
         0.07253   -0.01594    0.01129   -0.00932
AFIX  33
H7A   2    0.354350    0.495779    0.042614    11.00000   -1.50000
H7B   2    0.383532    0.531735   -0.009456    11.00000   -1.50000
H7C   2    0.443352    0.499200    0.030616    11.00000   -1.50000
AFIX   0
GA3   3    0.241754    0.275853    0.136909    11.00000    0.04084    0.03414 =
         0.02914   -0.00150   -0.00334   -0.00066
C3    1    0.158831    0.204509   -0.116090    11.00000    0.06006    0.04962 =
         0.03951    0.00099   -0.01309   -0.01028
AFIX  33
H3A   2    0.173785    0.257605   -0.120970    11.00000   -1.50000
H3B   2    0.103755    0.199705   -0.120312    11.00000   -1.50000
H3C   2    0.184678    0.172606   -0.141103    11.00000   -1.50000
AFIX   0
C9    1    0.270680    0.180607    0.091961    11.00000    0.04757    0.03153 =
         0.03104    0.00439   -0.00681    0.00112
AFIX  33
H9A   2    0.320232    0.189130    0.076083    11.00000   -1.50000
H9B   2    0.232101    0.173427    0.065686    11.00000   -1.50000
H9C   2    0.273092    0.135194    0.113318    11.00000   -1.50000
AFIX   0
C10   1    0.227471    0.373173    0.090518    11.00000    0.04307    0.02830 =
         0.03691   -0.00366    0.00100    0.00697
AFIX  33
H10A  2    0.276128    0.386464    0.074866    11.00000   -1.50000
H10B  2    0.209627    0.415759    0.111202    11.00000   -1.50000
H10C  2    0.190063    0.362228    0.064068    11.00000   -1.50000
AFIX   0
C11   1    0.142096    0.252998    0.166722    11.00000    0.04875    0.05398 =
         0.03768   -0.00115    0.00247   -0.00199
AFIX  33
H11A  2    0.105418    0.242832    0.139687    11.00000   -1.50000
H11B  2    0.124862    0.296514    0.186767    11.00000   -1.50000
H11C  2    0.146322    0.208255    0.188575    11.00000   -1.50000
AFIX   0
C12   1    0.329905    0.299446    0.180441    11.00000    0.05533    0.04916 =
         0.03559   -0.00159   -0.01237   -0.00576
AFIX  33
H12A  2    0.374421    0.309546    0.159246    11.00000   -1.50000
H12B  2    0.340384    0.256149    0.202650    11.00000   -1.50000
H12C  2    0.318611    0.344338    0.201007    11.00000   -1.50000
REM #####
AFIX   0
HKLF 4 1 -1.0000  0.0000  0.0000  0.0000 -1.0000  0.0000  0.0000  0.0000  1.0000

REM  stoe -100 50/30 dr174 8.6.11     I41/a
REM R1 =  0.0404 for    5244 Fo > 4sig(Fo)  and  0.0434 for all    5511 data
REM    145 parameters refined using      0 restraints

END

WGHT      0.0152     51.1729

REM Highest difference peak  1.077,  deepest hole -0.868,  1-sigma level  0.118
Q1    1   0.2864  0.2380  0.0218  11.00000  0.05    1.08
Q2    1   0.2500  0.3244  0.0218  11.00000  0.05    0.94
Q3    1   0.2260  0.2654  0.0185  11.00000  0.05    0.85
Q4    1   0.3065  0.2950  0.0177  11.00000  0.05    0.80
Q5    1   0.3392  0.2282 -0.0649  11.00000  0.05    0.56
Q6    1   0.0967  0.2172 -0.0012  11.00000  0.05    0.52
Q7    1   0.1161  0.3129 -0.0029  11.00000  0.05    0.49
Q8    1   0.2156  0.1228 -0.0558  11.00000  0.05    0.48
Q9    1   0.3010  0.1414 -0.0641  11.00000  0.05    0.48
Q10   1   0.3111  0.3529 -0.0215  11.00000  0.05    0.47
;
_shelx_res_checksum              35944
_chemical_properties_physical    Air-sensitive,Moisture-sensitive
####################################################################### 
# 
# This file contains crystal structure data downloaded from the 
# Cambridge Structural Database (CSD) hosted by the Cambridge 
# Crystallographic Data Centre (CCDC).
# 
# Full information about CCDC data access policies and citation 
# guidelines are available at http://www.ccdc.cam.ac.uk/access/V1 
# 
# Audit and citation data items may have been added by the CCDC. 
# Please retain this information to preserve the provenance of 
# this file and to allow appropriate attribution of the data. 
# 
#######################################################################

data_mo_bw2_0m_a
_database_code_depnum_ccdc_archive 'CCDC 2312213'
loop_
_audit_author_name
_audit_author_address
'Caecilia Maichle-Moessmer'
;University Tuebingen
Germany
;
_audit_update_record             
;
2023-12-05 deposited with the CCDC.	2024-01-19 downloaded from the CCDC.
;

_audit_creation_method           SHELXL-2014/7
_shelx_SHELXL_version_number     2014/7
_chemical_name_systematic        ?
_chemical_name_common            ?
_chemical_melting_point          ?
_chemical_formula_moiety         ?
_chemical_formula_sum            'C12 H36 Dy Ga3'
_chemical_formula_weight         552.07

loop_
_atom_type_symbol
_atom_type_description
_atom_type_scat_dispersion_real
_atom_type_scat_dispersion_imag
_atom_type_scat_source
C C 0.0033 0.0016 'International Tables Vol C Tables 4.2.6.8 and 6.1.1.4'
H H 0.0000 0.0000 'International Tables Vol C Tables 4.2.6.8 and 6.1.1.4'
Dy Dy -0.1892 4.4098 'International Tables Vol C Tables 4.2.6.8 and 6.1.1.4'
Ga Ga 0.2307 1.6083 'International Tables Vol C Tables 4.2.6.8 and 6.1.1.4'

_space_group_crystal_system      monoclinic
_space_group_IT_number           15
_space_group_name_H-M_alt        'C 2/c'
_space_group_name_Hall           '-C 2yc'

_shelx_space_group_comment       
;
The symmetry employed for this shelxl refinement is uniquely defined
by the following loop, which should always be used as a source of
symmetry information in preference to the above space-group names.
They are only intended as comments.
;

loop_
_space_group_symop_operation_xyz
'x, y, z'
'-x, y, -z+1/2'
'x+1/2, y+1/2, z'
'-x+1/2, y+1/2, -z+1/2'
'-x, -y, -z'
'x, -y, z-1/2'
'-x+1/2, -y+1/2, -z'
'x+1/2, -y+1/2, z-1/2'

_cell_length_a                   10.8711(6)
_cell_length_b                   15.7025(9)
_cell_length_c                   12.4891(7)
_cell_angle_alpha                90
_cell_angle_beta                 102.0700(10)
_cell_angle_gamma                90
_cell_volume                     2084.8(2)
_cell_formula_units_Z            4
_cell_measurement_temperature    100(2)
_cell_measurement_reflns_used    9969
_cell_measurement_theta_min      3.027
_cell_measurement_theta_max      29.12

_exptl_crystal_description       column
_exptl_crystal_colour            colourless
_exptl_crystal_density_meas      ?
_exptl_crystal_density_method    ?
_exptl_crystal_density_diffrn    1.759
_exptl_crystal_F_000             1068
_exptl_transmission_factor_min   ?
_exptl_transmission_factor_max   ?
_exptl_crystal_size_max          0.348
_exptl_crystal_size_mid          0.180
_exptl_crystal_size_min          0.174
_exptl_absorpt_coefficient_mu    7.360
_shelx_estimated_absorpt_T_min   0.184
_shelx_estimated_absorpt_T_max   0.361
_exptl_absorpt_correction_type   numerical
_exptl_absorpt_correction_T_min  0.2755
_exptl_absorpt_correction_T_max  0.6474
_exptl_absorpt_process_details   sadabs
_exptl_absorpt_special_details   ?
_diffrn_ambient_temperature      100(2)
_diffrn_radiation_wavelength     0.71073
_diffrn_radiation_type           MoK\a
_diffrn_source                   'ImuS-focus sealed tube'
_diffrn_measurement_device_type  'Bruker APEX II DUO'
_diffrn_measurement_method       'omega scans'
_diffrn_detector_area_resol_mean ?
_diffrn_reflns_number            16607
_diffrn_reflns_av_unetI/netI     0.0221
_diffrn_reflns_av_R_equivalents  0.0349
_diffrn_reflns_limit_h_min       -14
_diffrn_reflns_limit_h_max       14
_diffrn_reflns_limit_k_min       -21
_diffrn_reflns_limit_k_max       21
_diffrn_reflns_limit_l_min       -17
_diffrn_reflns_limit_l_max       17
_diffrn_reflns_theta_min         3.078
_diffrn_reflns_theta_max         29.144
_diffrn_reflns_theta_full        25.242
_diffrn_measured_fraction_theta_max 0.996
_diffrn_measured_fraction_theta_full 0.995
_diffrn_reflns_Laue_measured_fraction_max 0.996
_diffrn_reflns_Laue_measured_fraction_full 0.995
_diffrn_reflns_point_group_measured_fraction_max 0.996
_diffrn_reflns_point_group_measured_fraction_full 0.995
_reflns_number_total             2800
_reflns_number_gt                2710
_reflns_threshold_expression     'I > 2\s(I)'
_reflns_Friedel_coverage         0.000
_reflns_Friedel_fraction_max     .
_reflns_Friedel_fraction_full    .

_reflns_special_details          
;
 Reflections were merged by SHELXL according to the crystal
 class for the calculation of statistics and refinement.
 
 _reflns_Friedel_fraction is defined as the number of unique
 Friedel pairs measured divided by the number that would be
 possible theoretically, ignoring centric projections and
 systematic absences.
;

_computing_data_collection       'APEX3 v2017.3-0 (Bruker AXS)'
_computing_cell_refinement       'SAINT V8.38A (Bruker AXS Inc., 2017)'
_computing_data_reduction        'SAINT V8.38A (Bruker AXS Inc., 2017)'
_computing_structure_solution    'XT, VERSION 2014/5,SHELXS-13 (Sheldrick 2008)'
_computing_structure_refinement  'SHELXL-2014/7 (Sheldrick, 2014)'
_computing_molecular_graphics    ?
_computing_publication_material  ?
_refine_special_details          ?
_refine_ls_structure_factor_coef Fsqd
_refine_ls_matrix_type           full
_refine_ls_weighting_scheme      calc
_refine_ls_weighting_details     
'w=1/[\s^2^(Fo^2^)+(0.0243P)^2^+4.2597P] where P=(Fo^2^+2Fc^2^)/3'
_atom_sites_solution_primary     ?
_atom_sites_solution_secondary   ?
_atom_sites_solution_hydrogens   mixed
_refine_ls_hydrogen_treatment    mixed
_refine_ls_extinction_method     none
_refine_ls_extinction_coef       .
_refine_ls_number_reflns         2800
_refine_ls_number_parameters     113
_refine_ls_number_restraints     0
_refine_ls_R_factor_all          0.0196
_refine_ls_R_factor_gt           0.0189
_refine_ls_wR_factor_ref         0.0483
_refine_ls_wR_factor_gt          0.0479
_refine_ls_goodness_of_fit_ref   1.065
_refine_ls_restrained_S_all      1.065
_refine_ls_shift/su_max          0.001
_refine_ls_shift/su_mean         0.000

loop_
_atom_site_label
_atom_site_type_symbol
_atom_site_fract_x
_atom_site_fract_y
_atom_site_fract_z
_atom_site_U_iso_or_equiv
_atom_site_adp_type
_atom_site_occupancy
_atom_site_site_symmetry_order
_atom_site_calc_flag
_atom_site_refinement_flags_posn
_atom_site_refinement_flags_adp
_atom_site_refinement_flags_occupancy
_atom_site_disorder_assembly
_atom_site_disorder_group
C1 C 0.6113(2) 0.15719(16) 0.3778(2) 0.0209(4) Uani 1 1 d . . . . .
H1A H 0.642(3) 0.111(2) 0.430(3) 0.037(9) Uiso 1 1 d . . . . .
H1B H 0.681(4) 0.199(3) 0.388(3) 0.039(10) Uiso 1 1 d . . . . .
H1C H 0.606(3) 0.127(2) 0.306(3) 0.034(9) Uiso 1 1 d . . . . .
C2 C 0.3353(2) 0.26931(17) 0.3652(2) 0.0214(5) Uani 1 1 d . . . . .
H2A H 0.282(3) 0.257(2) 0.298(3) 0.030(9) Uiso 1 1 d . . . . .
H2B H 0.358(3) 0.332(2) 0.364(3) 0.031(8) Uiso 1 1 d . . . . .
H2C H 0.284(3) 0.263(2) 0.414(3) 0.033(9) Uiso 1 1 d . . . . .
C3 C 0.3541(3) 0.0715(2) 0.4395(3) 0.0386(7) Uani 1 1 d . . . . .
H3A H 0.3598 0.0464 0.5122 0.058 Uiso 1 1 calc R U . . .
H3B H 0.3856 0.0308 0.3922 0.058 Uiso 1 1 calc R U . . .
H3C H 0.2661 0.0853 0.4076 0.058 Uiso 1 1 calc R U . . .
C4 C 0.5287(3) 0.22236(19) 0.5997(2) 0.0288(6) Uani 1 1 d . . . . .
H4A H 0.4610 0.2441 0.6331 0.043 Uiso 1 1 calc R U . . .
H4B H 0.5871 0.2687 0.5932 0.043 Uiso 1 1 calc R U . . .
H4C H 0.5739 0.1770 0.6457 0.043 Uiso 1 1 calc R U . . .
C5 C 0.6203(2) 0.38667(15) 0.36507(19) 0.0191(4) Uani 1 1 d . . . . .
H5A H 0.686(3) 0.3591(18) 0.350(3) 0.018(7) Uiso 1 1 d . . . . .
H5B H 0.592(3) 0.354(2) 0.424(3) 0.024(8) Uiso 1 1 d . . . . .
H5C H 0.665(3) 0.438(2) 0.406(3) 0.038(9) Uiso 1 1 d . . . . .
C6 C 0.3962(4) 0.5268(2) 0.3365(3) 0.0445(8) Uani 1 1 d . . . . .
H6A H 0.4480 0.5422 0.4079 0.067 Uiso 1 1 calc R U . . .
H6B H 0.3264 0.4905 0.3473 0.067 Uiso 1 1 calc R U . . .
H6C H 0.3626 0.5786 0.2973 0.067 Uiso 1 1 calc R U . . .
Dy1 Dy 0.5000 0.27076(2) 0.2500 0.01161(5) Uani 1 2 d S T P . .
Ga1 Ga 0.45618(2) 0.17637(2) 0.45258(2) 0.02061(7) Uani 1 1 d . . . . .
Ga2 Ga 0.5000 0.46452(2) 0.2500 0.02322(9) Uani 1 2 d S T P . .

loop_
_atom_site_aniso_label
_atom_site_aniso_U_11
_atom_site_aniso_U_22
_atom_site_aniso_U_33
_atom_site_aniso_U_23
_atom_site_aniso_U_13
_atom_site_aniso_U_12
C1 0.0226(11) 0.0197(11) 0.0193(11) 0.0033(9) 0.0022(9) 0.0044(9)
C2 0.0167(10) 0.0334(14) 0.0167(11) 0.0033(9) 0.0097(9) 0.0011(9)
C3 0.0425(16) 0.0328(15) 0.0374(15) 0.0099(12) 0.0011(13) -0.0193(13)
C4 0.0225(12) 0.0481(17) 0.0158(11) -0.0019(10) 0.0041(9) -0.0046(11)
C5 0.0221(11) 0.0171(10) 0.0175(10) -0.0022(8) 0.0030(8) -0.0036(9)
C6 0.061(2) 0.0337(16) 0.0358(16) -0.0099(13) 0.0038(15) 0.0242(15)
Dy1 0.01299(7) 0.01193(7) 0.01066(7) 0.000 0.00420(5) 0.000
Ga1 0.02142(13) 0.02492(14) 0.01503(12) 0.00434(9) 0.00278(10) -0.00669(10)
Ga2 0.0353(2) 0.01386(16) 0.01961(17) 0.000 0.00368(15) 0.000

_geom_special_details            
;
 All esds (except the esd in the dihedral angle between two l.s. planes)
 are estimated using the full covariance matrix.  The cell esds are taken
 into account individually in the estimation of esds in distances, angles
 and torsion angles; correlations between esds in cell parameters are only
 used when they are defined by crystal symmetry.  An approximate (isotropic)
 treatment of cell esds is used for estimating esds involving l.s. planes.
;

loop_
_geom_bond_atom_site_label_1
_geom_bond_atom_site_label_2
_geom_bond_distance
_geom_bond_site_symmetry_2
_geom_bond_publ_flag
C1 Ga1 2.113(3) . ?
C1 Dy1 2.526(2) . ?
C1 H1A 0.98(4) . ?
C1 H1B 0.99(4) . ?
C1 H1C 1.00(4) . ?
C2 Ga1 2.109(3) . ?
C2 Dy1 2.521(2) . ?
C2 H2A 0.94(4) . ?
C2 H2B 1.01(4) . ?
C2 H2C 0.91(4) . ?
C3 Ga1 1.973(3) . ?
C3 H3A 0.9800 . ?
C3 H3B 0.9800 . ?
C3 H3C 0.9800 . ?
C4 Ga1 1.978(3) . ?
C4 H4A 0.9800 . ?
C4 H4B 0.9800 . ?
C4 H4C 0.9800 . ?
C5 Ga2 2.118(2) . ?
C5 Dy1 2.511(2) . ?
C5 H5A 0.89(3) . ?
C5 H5B 1.00(3) . ?
C5 H5C 1.02(4) . ?
C6 Ga2 1.977(3) . ?
C6 H6A 0.9800 . ?
C6 H6B 0.9800 . ?
C6 H6C 0.9800 . ?
Dy1 C5 2.511(2) 2_655 ?
Dy1 C2 2.521(2) 2_655 ?
Dy1 C1 2.527(2) 2_655 ?
Dy1 Ga2 3.0425(4) . ?
Dy1 Ga1 3.0543(3) 2_655 ?
Dy1 Ga1 3.0543(3) . ?
Dy1 H1C 2.56(3) . ?
Dy1 H2B 2.50(3) . ?
Dy1 H5A 2.55(3) . ?
Dy1 H5B 2.56(3) . ?
Ga2 C6 1.977(3) 2_655 ?
Ga2 C5 2.118(2) 2_655 ?

loop_
_geom_angle_atom_site_label_1
_geom_angle_atom_site_label_2
_geom_angle_atom_site_label_3
_geom_angle
_geom_angle_site_symmetry_1
_geom_angle_site_symmetry_3
_geom_angle_publ_flag
Ga1 C1 Dy1 81.82(8) . . ?
Ga1 C1 H1A 90(2) . . ?
Dy1 C1 H1A 171(2) . . ?
Ga1 C1 H1B 121(2) . . ?
Dy1 C1 H1B 82(2) . . ?
H1A C1 H1B 105(3) . . ?
Ga1 C1 H1C 124(2) . . ?
Dy1 C1 H1C 81(2) . . ?
H1A C1 H1C 101(3) . . ?
H1B C1 H1C 109(3) . . ?
Ga1 C2 Dy1 82.03(8) . . ?
Ga1 C2 H2A 122(2) . . ?
Dy1 C2 H2A 83(2) . . ?
Ga1 C2 H2B 123.3(19) . . ?
Dy1 C2 H2B 77.0(19) . . ?
H2A C2 H2B 107(3) . . ?
Ga1 C2 H2C 89(2) . . ?
Dy1 C2 H2C 171(2) . . ?
H2A C2 H2C 103(3) . . ?
H2B C2 H2C 107(3) . . ?
Ga1 C3 H3A 109.5 . . ?
Ga1 C3 H3B 109.5 . . ?
H3A C3 H3B 109.5 . . ?
Ga1 C3 H3C 109.5 . . ?
H3A C3 H3C 109.5 . . ?
H3B C3 H3C 109.5 . . ?
Ga1 C4 H4A 109.5 . . ?
Ga1 C4 H4B 109.5 . . ?
H4A C4 H4B 109.5 . . ?
Ga1 C4 H4C 109.5 . . ?
H4A C4 H4C 109.5 . . ?
H4B C4 H4C 109.5 . . ?
Ga2 C5 Dy1 81.72(8) . . ?
Ga2 C5 H5A 123(2) . . ?
Dy1 C5 H5A 82.4(19) . . ?
Ga2 C5 H5B 123.6(18) . . ?
Dy1 C5 H5B 81.2(18) . . ?
H5A C5 H5B 107(3) . . ?
Ga2 C5 H5C 93(2) . . ?
Dy1 C5 H5C 174(2) . . ?
H5A C5 H5C 100(3) . . ?
H5B C5 H5C 102(3) . . ?
Ga2 C6 H6A 109.5 . . ?
Ga2 C6 H6B 109.5 . . ?
H6A C6 H6B 109.5 . . ?
Ga2 C6 H6C 109.5 . . ?
H6A C6 H6C 109.5 . . ?
H6B C6 H6C 109.5 . . ?
C5 Dy1 C5 87.06(11) . 2_655 ?
C5 Dy1 C2 91.56(8) . . ?
C5 Dy1 C2 89.19(8) 2_655 . ?
C5 Dy1 C2 89.19(8) . 2_655 ?
C5 Dy1 C2 91.56(8) 2_655 2_655 ?
C2 Dy1 C2 178.97(12) . 2_655 ?
C5 Dy1 C1 91.53(9) . . ?
C5 Dy1 C1 175.30(8) 2_655 . ?
C2 Dy1 C1 86.36(8) . . ?
C2 Dy1 C1 92.91(9) 2_655 . ?
C5 Dy1 C1 175.30(8) . 2_655 ?
C5 Dy1 C1 91.54(9) 2_655 2_655 ?
C2 Dy1 C1 92.91(9) . 2_655 ?
C2 Dy1 C1 86.36(8) 2_655 2_655 ?
C1 Dy1 C1 90.21(12) . 2_655 ?
C5 Dy1 Ga2 43.53(6) . . ?
C5 Dy1 Ga2 43.53(6) 2_655 . ?
C2 Dy1 Ga2 90.52(6) . . ?
C2 Dy1 Ga2 90.52(6) 2_655 . ?
C1 Dy1 Ga2 134.90(6) . . ?
C1 Dy1 Ga2 134.90(6) 2_655 . ?
C5 Dy1 Ga1 132.31(6) . 2_655 ?
C5 Dy1 Ga1 91.75(6) 2_655 2_655 ?
C2 Dy1 Ga1 136.12(6) . 2_655 ?
C2 Dy1 Ga1 43.15(6) 2_655 2_655 ?
C1 Dy1 Ga1 92.51(6) . 2_655 ?
C1 Dy1 Ga1 43.22(6) 2_655 2_655 ?
Ga2 Dy1 Ga1 119.029(6) . 2_655 ?
C5 Dy1 Ga1 91.75(6) . . ?
C5 Dy1 Ga1 132.31(6) 2_655 . ?
C2 Dy1 Ga1 43.15(6) . . ?
C2 Dy1 Ga1 136.12(6) 2_655 . ?
C1 Dy1 Ga1 43.22(6) . . ?
C1 Dy1 Ga1 92.51(6) 2_655 . ?
Ga2 Dy1 Ga1 119.029(6) . . ?
Ga1 Dy1 Ga1 121.942(12) 2_655 . ?
C5 Dy1 H1C 109.3(8) . . ?
C5 Dy1 H1C 161.0(8) 2_655 . ?
C2 Dy1 H1C 99.6(8) . . ?
C2 Dy1 H1C 79.5(8) 2_655 . ?
C1 Dy1 H1C 22.6(8) . . ?
C1 Dy1 H1C 71.4(8) 2_655 . ?
Ga2 Dy1 H1C 151.6(8) . . ?
Ga1 Dy1 H1C 70.2(8) 2_655 . ?
Ga1 Dy1 H1C 58.9(8) . . ?
C5 Dy1 H2B 72.9(8) . . ?
C5 Dy1 H2B 74.9(8) 2_655 . ?
C2 Dy1 H2B 23.2(8) . . ?
C2 Dy1 H2B 157.8(9) 2_655 . ?
C1 Dy1 H2B 100.4(8) . . ?
C1 Dy1 H2B 111.0(8) 2_655 . ?
Ga2 Dy1 H2B 67.5(9) . . ?
Ga1 Dy1 H2B 151.6(8) 2_655 . ?
Ga1 Dy1 H2B 59.4(8) . . ?
H1C Dy1 H2B 118.4(12) . . ?
C5 Dy1 H5A 20.3(7) . . ?
C5 Dy1 H5A 98.6(7) 2_655 . ?
C2 Dy1 H5A 108.2(7) . . ?
C2 Dy1 H5A 72.4(7) 2_655 . ?
C1 Dy1 H5A 81.4(7) . . ?
C1 Dy1 H5A 156.6(7) 2_655 . ?
Ga2 Dy1 H5A 57.1(7) . . ?
Ga1 Dy1 H5A 115.0(7) 2_655 . ?
Ga1 Dy1 H5A 96.0(7) . . ?
H1C Dy1 H5A 94.6(10) . . ?
H2B Dy1 H5A 92.0(11) . . ?
C5 Dy1 H5B 22.8(7) . . ?
C5 Dy1 H5B 100.4(7) 2_655 . ?
C2 Dy1 H5B 73.5(7) . . ?
C2 Dy1 H5B 107.1(8) 2_655 . ?
C1 Dy1 H5B 76.9(7) . . ?
C1 Dy1 H5B 161.6(8) 2_655 . ?
Ga2 Dy1 H5B 59.2(7) . . ?
Ga1 Dy1 H5B 148.5(7) 2_655 . ?
Ga1 Dy1 H5B 69.1(7) . . ?
H1C Dy1 H5B 98.2(11) . . ?
H2B Dy1 H5B 59.8(11) . . ?
H5A Dy1 H5B 34.8(10) . . ?
C3 Ga1 C4 119.30(13) . . ?
C3 Ga1 C2 104.81(12) . . ?
C4 Ga1 C2 108.19(11) . . ?
C3 Ga1 C1 109.37(13) . . ?
C4 Ga1 C1 105.24(11) . . ?
C2 Ga1 C1 109.78(10) . . ?
C3 Ga1 Dy1 121.26(9) . . ?
C4 Ga1 Dy1 119.43(9) . . ?
C2 Ga1 Dy1 54.82(7) . . ?
C1 Ga1 Dy1 54.96(6) . . ?
C6 Ga2 C6 120.7(2) 2_655 . ?
C6 Ga2 C5 104.89(12) 2_655 2_655 ?
C6 Ga2 C5 108.32(13) . 2_655 ?
C6 Ga2 C5 108.32(13) 2_655 . ?
C6 Ga2 C5 104.89(12) . . ?
C5 Ga2 C5 109.49(13) 2_655 . ?
C6 Ga2 Dy1 119.66(11) 2_655 . ?
C6 Ga2 Dy1 119.66(11) . . ?
C5 Ga2 Dy1 54.74(6) 2_655 . ?
C5 Ga2 Dy1 54.74(6) . . ?

_refine_diff_density_max         1.464
_refine_diff_density_min         -0.955
_refine_diff_density_rms         0.110

_shelx_res_file                  
;

    mo_bw2_0m_a.res created by SHELXL-2014/7


TITL mo_bw2_0m_a.res in C2/c
CELL  0.71073  10.8711  15.7025  12.4891   90.000  102.070   90.000
ZERR    4.000   0.0006   0.0009   0.0007    0.000    0.001    0.000
LATT  7
SYMM -X, Y, 1/2-Z
SFAC C H DY GA
UNIT 48 144 4 12
TEMP -173.070
SIZE 0.174 0.18 0.348
L.S. 10
OMIT  -1   3   4
OMIT  -4   6   4
BOND $H
LIST 4
ACTA
FMAP 2
PLAN 20
WGHT    0.024300    4.259700
FVAR       0.18604
C1    1    0.611275    0.157191    0.377793    11.00000    0.02259    0.01974 =
         0.01928    0.00333    0.00218    0.00439
H1A   2    0.641831    0.111344    0.430394    11.00000    0.03659
H1B   2    0.681234    0.198700    0.387502    11.00000    0.03887
H1C   2    0.605932    0.127129    0.306455    11.00000    0.03400
C2    1    0.335272    0.269313    0.365193    11.00000    0.01675    0.03341 =
         0.01665    0.00331    0.00973    0.00111
H2A   2    0.281695    0.257415    0.297718    11.00000    0.02952
H2B   2    0.358205    0.331530    0.363937    11.00000    0.03068
H2C   2    0.284063    0.263296    0.413584    11.00000    0.03284
C3    1    0.354081    0.071546    0.439531    11.00000    0.04250    0.03277 =
         0.03742    0.00986    0.00112   -0.01934
AFIX 137
H3A   2    0.359837    0.046434    0.512248    11.00000   -1.50000
H3B   2    0.385553    0.030789    0.392216    11.00000   -1.50000
H3C   2    0.266133    0.085345    0.407647    11.00000   -1.50000
AFIX   0
C4    1    0.528692    0.222357    0.599710    11.00000    0.02248    0.04814 =
         0.01580   -0.00195    0.00407   -0.00463
AFIX 137
H4A   2    0.460983    0.244123    0.633065    11.00000   -1.50000
H4B   2    0.587084    0.268691    0.593217    11.00000   -1.50000
H4C   2    0.573929    0.177038    0.645733    11.00000   -1.50000
AFIX   0
C5    1    0.620331    0.386672    0.365067    11.00000    0.02213    0.01712 =
         0.01750   -0.00220    0.00304   -0.00356
H5A   2    0.686046    0.359087    0.349506    11.00000    0.01798
H5B   2    0.591704    0.354109    0.424269    11.00000    0.02396
H5C   2    0.664547    0.437791    0.406321    11.00000    0.03836
C6    1    0.396156    0.526834    0.336534    11.00000    0.06119    0.03367 =
         0.03582   -0.00990    0.00384    0.02423
AFIX 137
H6A   2    0.448025    0.542221    0.407891    11.00000   -1.50000
H6B   2    0.326423    0.490521    0.347285    11.00000   -1.50000
H6C   2    0.362554    0.578643    0.297311    11.00000   -1.50000
AFIX   0
DY1   3    0.500000    0.270757    0.250000    10.50000    0.01299    0.01193 =
         0.01066    0.00000    0.00420    0.00000
GA1   4    0.456183    0.176368    0.452583    11.00000    0.02142    0.02492 =
         0.01503    0.00434    0.00278   -0.00669
GA2   4    0.500000    0.464517    0.250000    10.50000    0.03527    0.01386 =
         0.01961    0.00000    0.00368    0.00000
HKLF 4

REM  mo_bw2_0m_a.res in C2/c
REM R1 =  0.0189 for    2710 Fo > 4sig(Fo)  and  0.0196 for all    2800 data
REM    113 parameters refined using      0 restraints

END

WGHT      0.0243      4.2516

REM Highest difference peak  1.464,  deepest hole -0.955,  1-sigma level  0.110
Q1    1   0.5566  0.2730  0.2166  11.00000  0.05    1.46
Q2    1   0.5000  0.0802  0.2500  10.50000  0.05    0.93
Q3    1   0.4563  0.3694  0.4521  11.00000  0.05    0.87
Q4    1   0.5250  0.1778  0.4097  11.00000  0.05    0.75
Q5    1   0.5230  0.2728  0.1481  11.00000  0.05    0.75
Q6    1   0.5622  0.4517  0.2186  11.00000  0.05    0.68
Q7    1   0.5000 -0.0036  0.2500  10.50000  0.05    0.60
Q8    1   0.3830  0.1811  0.4831  11.00000  0.05    0.58
Q9    1   0.4562  0.2867  0.4510  11.00000  0.05    0.57
Q10   1   0.4003  0.3061  0.2488  11.00000  0.05    0.53
Q11   1   0.5207  0.1792  0.5237  11.00000  0.05    0.52
Q12   1   0.4671  0.2098  0.5346  11.00000  0.05    0.42
Q13   1   0.5794  0.4959  0.2412  11.00000  0.05    0.42
Q14   1   0.3621  0.2068  0.4447  11.00000  0.05    0.40
Q15   1   0.3776  0.1423  0.4640  11.00000  0.05    0.40
Q16   1   0.3903  0.2417  0.3395  11.00000  0.05    0.38
Q17   1   0.2620  0.0802  0.4727  11.00000  0.05    0.38
Q18   1   0.4399  0.1687  0.5436  11.00000  0.05    0.34
Q19   1   0.3376  0.0619  0.3580  11.00000  0.05    0.32
Q20   1   0.5321  0.3628  0.3847  11.00000  0.05    0.32
;
_shelx_res_checksum              4739

_shelx_hkl_file                  
;
   4   0   0 2828.12  102.89
  -4   0   0 2592.94  101.89
  -4   0   0 2609.64  102.19
  -4   0   0 2758.02  102.09
   6   0   0 2308.27   89.89
   6   0   0 2402.46   90.79
  -6   0   0 2344.07   89.59
  -6   0   0 2310.67   89.29
  -6   0   0 2232.28   87.59
   8   0   0  846.22   37.80
  -8   0   0  870.11   36.80
   8   0   0  849.61   36.50
  -8   0   0  856.51   36.60
 -10   0   0  177.38   12.50
  10   0   0  176.78   13.20
  10   0   0  205.48   12.20
 -10   0   0  186.58   12.30
 -12   0   0   94.09    9.00
  12   0   0   79.49   10.40
  12   0   0   87.99    8.10
 -12   0   0   95.09   11.60
  14   0   0   70.39    8.80
  14   0   0   62.29   10.40
 -14   0   0   77.59   11.90
 -14   0   0   88.59   11.20
   3  -1   0  146.79    7.00
  -3  -1   0  125.99    6.40
  -3  -1   0  133.49    6.50
   3   1   0  139.79    6.70
  -3   1   0  136.19    6.20
  -3   1   0  130.89    6.60
  -3   1   0  130.99    6.30
   3   1   0  143.89    6.90
   5  -1   0  189.38    9.70
  -5  -1   0  181.58    8.30
  -5  -1   0  173.18    9.00
  -5   1   0  192.08    9.40
   5   1   0  166.48    9.10
   5   1   0  177.78    9.60
  -5   1   0  170.68    8.70
  -5   1   0  172.38    8.80
  -7  -1   0  280.67   14.50
   7  -1   0  271.27   14.70
  -7  -1   0  285.27   14.00
  -7  -1   0  291.67   14.50
  -7   1   0  293.77   14.40
   7   1   0  299.67   14.60
   7   1   0  296.97   15.50
  -7   1   0  295.17   14.70
  -7   1   0  290.27   13.90
  -9  -1   0  348.37   18.40
  -9  -1   0  353.26   18.10
   9  -1   0  314.07   17.60
   9  -1   0  363.26   19.60
   9   1   0  338.77   17.60
  -9   1   0  351.66   18.30
  -9   1   0  358.96   18.30
   9   1   0  355.26   19.30
  11  -1   0  230.68   16.20
 -11  -1   0  252.07   16.10
 -11  -1   0  233.98   14.60
  11  -1   0  218.68   13.90
 -11   1   0  233.88   15.50
  11   1   0  233.88   13.80
  11   1   0  230.48   15.70
 -11   1   0  224.28   14.70
  13  -1   0   83.79   11.60
 -13  -1   0   67.79   10.80
 -13  -1   0   82.59   10.20
  13  -1   0   80.09    9.30
  13   1   0   75.89    8.70
 -13   1   0   85.09   11.40
  13   1   0   83.89   11.00
 -13   1   0   81.09   10.40
   2  -2   0 2510.15   91.29
  -2  -2   0 2374.26   90.79
  -2  -2   0 2381.86   90.89
   2   2   0 2464.15   90.99
  -2   2   0 2419.56   90.69
  -2   2   0 2344.07   91.09
   4  -2   0 1590.94   65.39
  -4  -2   0 1690.83   64.89
  -4  -2   0 1767.92   64.79
  -4   2   0 1731.63   65.29
  -4   2   0 1667.13   64.59
   4   2   0 1708.23   65.29
  -4   2   0 1654.83   64.39
   4   2   0 1691.03   64.79
  -6  -2   0  553.44   22.60
  -6  -2   0  525.05   23.00
  -6  -2   0  524.35   23.20
   6  -2   0  533.65   23.70
  -6   2   0  530.65   22.70
  -6   2   0  528.85   23.50
   6   2   0  540.05   23.00
   6   2   0  532.35   23.80
  -6   2   0  525.85   22.60
  -8  -2   0   75.49    6.10
   8  -2   0   61.29    7.00
  -8  -2   0   65.99    6.00
   8   2   0   71.49    6.50
   8   2   0   61.89    5.50
  -8   2   0   78.19    6.20
  -8   2   0   59.49    5.80
  -8   2   0   73.69    5.60
  10  -2   0   29.50    6.10
  10  -2   0   31.20    5.20
 -10  -2   0   28.50    5.70
 -10  -2   0   30.90    5.30
  10   2   0   36.40    5.10
 -10   2   0   37.10    6.00
  10   2   0   28.50    5.70
 -10   2   0   39.20    6.20
 -12  -2   0   41.00    7.70
  12  -2   0   58.69    9.60
 -12  -2   0   58.19    7.80
  12  -2   0   55.09    7.70
  12   2   0   44.50    7.60
  12   2   0   43.70    6.20
 -12   2   0   46.40    7.60
 -12   2   0   51.69    8.00
 -14  -2   0   37.80    8.40
  14  -2   0   34.00    6.30
  14  -2   0   32.40    8.00
 -14  -2   0   31.60    6.80
  14   2   0   30.20    7.00
 -14   2   0   61.79    9.80
  14   2   0   43.10    6.60
  -1  -3   0 2351.46   87.09
  -1  -3   0 2334.17   87.19
   1   3   0 2400.36   87.09
  -1   3   0 2156.38   87.19
  -3  -3   0  744.23   27.90
  -3  -3   0  707.93   27.60
  -3  -3   0  687.03   27.50
   3  -3   0  595.34   27.80
  -3   3   0  711.53   27.40
   3   3   0  702.33   27.10
   3   3   0  700.73   27.80
  -5  -3   0    0.90    0.80
  -5  -3   0    0.60    0.80
  -5  -3   0    1.60    1.10
   5  -3   0    2.00    1.30
   5   3   0    2.60    1.30
   5   3   0    1.40    0.90
  -5   3   0    3.20    1.10
  -5   3   0    1.30    0.80
  -5   3   0    1.60    1.20
  -7  -3   0  139.69    8.30
   7  -3   0  128.69    8.90
  -7  -3   0  144.19    8.90
  -7  -3   0  139.29    8.50
  -7   3   0  143.79    8.30
   7   3   0  127.19    8.70
  -7   3   0  152.08    9.20
   7   3   0  145.59    8.20
  -7   3   0  138.39    8.10
   9  -3   0  240.38   13.80
  -9  -3   0  220.28   13.00
  -9  -3   0  246.88   14.10
   9   3   0  203.28   13.40
  -9   3   0  238.68   12.60
  -9   3   0  254.07   13.60
  -9   3   0  210.28   13.50
   9   3   0  216.88   12.30
  11  -3   0  290.07   16.60
 -11  -3   0  263.07   16.10
  11  -3   0  249.58   17.80
 -11  -3   0  298.87   18.10
  11   3   0  258.57   16.90
 -11   3   0  276.17   16.90
  11   3   0  266.77   14.90
 -11   3   0  284.57   17.10
 -13  -3   0  192.78   14.30
  13  -3   0  172.28   15.30
 -13  -3   0  198.68   16.30
  13  -3   0  180.88   13.20
  13   3   0  196.78   15.20
  13   3   0  181.78   12.20
 -13   3   0  196.48   14.70
   0  -4   0 2028.20   76.09
   0   4   0 2004.30   75.89
  -2  -4   0 1778.22   66.79
  -2  -4   0 1800.12   67.29
  -2   4   0 1673.03   67.19
   2   4   0 1723.63   66.19
  -2   4   0 1822.32   66.79
   2   4   0 1760.02   66.89
  -4  -4   0 2113.19   80.09
  -4  -4   0 2181.88   79.59
  -4  -4   0 2060.99   79.59
   4  -4   0 2086.19   80.29
   4   4   0 2078.39   78.69
  -4   4   0 1997.60   80.09
  -4   4   0 1997.20   78.39
   4   4   0 2089.59   79.69
  -4   4   0 2073.79   79.19
  -6  -4   0 1540.55   60.69
  -6  -4   0 1519.75   60.09
   6  -4   0 1529.95   61.09
  -6  -4   0 1478.45   60.29
  -6   4   0 1587.24   59.39
   6   4   0 1523.55   60.59
  -6   4   0 1573.24   61.09
   6   4   0 1489.45   59.29
  -6   4   0 1472.75   59.49
  -8  -4   0  745.93   33.60
   8  -4   0  784.62   34.50
  -8  -4   0  786.42   33.70
  -8  -4   0  749.42   34.00
  -8   4   0  796.02   33.30
   8   4   0  790.32   32.70
   8   4   0  759.72   34.20
  -8   4   0  841.92   34.80
  -8   4   0  758.22   32.80
  10  -4   0  643.84   30.40
 -10  -4   0  623.64   30.80
 -10  -4   0  654.13   29.90
  10   4   0  636.34   28.40
 -10   4   0  635.04   29.90
  10   4   0  636.84   30.60
 -10   4   0  635.44   28.70
 -10   4   0  637.44   30.50
  12  -4   0  555.74   28.20
 -12  -4   0  575.94   28.40
  12  -4   0  498.85   30.00
 -12  -4   0  572.84   30.60
  12   4   0  556.64   26.40
  12   4   0  562.64   29.40
 -12   4   0  586.24   29.40
 -14  -4   0  288.57   18.50
  14  -4   0  275.47   17.70
  14  -4   0  234.68   19.50
 -14  -4   0  273.47   21.10
 -14   4   0  274.77   18.90
  14   4   0  254.77   18.80
  14   4   0  276.97   16.10
  -1  -5   0   22.10    2.50
   1  -5   0   26.10    2.00
  -1  -5   0   28.50    2.00
  -1   5   0   36.60    2.30
   1   5   0   27.00    1.80
   1   5   0   28.40    2.20
  -1   5   0   24.80    2.10
   3  -5   0   74.09    4.70
  -3  -5   0   59.09    4.40
  -3  -5   0   60.49    4.00
   3  -5   0   66.09    3.30
   3   5   0   54.79    3.30
  -3   5   0   62.99    4.00
   3   5   0   73.49    4.30
  -3   5   0   56.19    4.20
   5  -5   0  546.55   25.10
  -5  -5   0  591.64   25.40
  -5  -5   0  608.64   24.60
  -5  -5   0  563.14   24.50
   5   5   0  583.04   23.50
  -5   5   0  569.74   24.00
   5   5   0  593.74   24.70
  -5   5   0  572.84   25.20
  -5   5   0  558.34   23.20
  -7  -5   0  774.12   35.20
  -7  -5   0  796.42   34.80
  -7  -5   0  825.52   34.40
   7   5   0  811.92   33.20
  -7   5   0  823.52   33.50
   7   5   0  806.12   34.80
  -7   5   0  862.61   35.60
  -9  -5   0  697.63   30.90
  -9  -5   0  713.53   32.10
   9  -5   0  676.23   31.70
   9   5   0  677.53   29.50
   9   5   0  667.43   31.40
  -9   5   0  693.43   30.10
  -9   5   0  678.03   31.80
 -11  -5   0  641.54   30.00
  11  -5   0  604.14   30.40
 -11  -5   0  613.44   31.50
 -11   5   0  638.14   31.10
  11   5   0  659.33   28.40
  11   5   0  577.94   30.30
 -11   5   0  611.14   28.70
  13  -5   0  413.06   22.80
 -13  -5   0  414.46   25.60
  13  -5   0  346.97   24.10
 -13  -5   0  398.26   22.60
 -13   5   0  412.06   23.80
  13   5   0  411.16   20.70
  13   5   0  382.76   23.40
   0  -6   0    6.90    1.40
   0   6   0    2.60    0.90
   0   6   0    1.60    0.60
  -2  -6   0   37.90    2.80
  -2  -6   0   36.40    3.20
   2  -6   0   38.90    2.50
  -2  -6   0   35.40    3.10
   2   6   0   30.90    2.20
  -2   6   0   36.50    3.00
  -2   6   0   31.80    2.60
   2   6   0   38.80    2.90
   4  -6   0   96.59    6.90
   4  -6   0  119.49    5.40
  -4  -6   0  112.59    6.70
  -4  -6   0  126.79    7.50
   4   6   0  118.09    5.80
  -4   6   0  114.29    6.40
   4   6   0  120.09    6.80
  -4   6   0  106.79    7.00
  -6  -6   0  654.23   28.40
  -6  -6   0  625.14   29.30
   6  -6   0  628.34   28.80
  -6  -6   0  648.24   28.00
  -6   6   0  679.73   26.80
   6   6   0  648.04   28.30
  -6   6   0  649.83   29.00
  -6   6   0  687.13   27.80
   6   6   0  680.33   26.90
  -8  -6   0  567.04   29.40
  -8  -6   0  628.24   28.50
   8  -6   0  626.64   29.70
  -8  -6   0  680.23   29.60
  -8   6   0  654.63   29.90
   8   6   0  645.34   29.10
   8   6   0  671.03   27.30
  -8   6   0  657.43   28.10
 -10  -6   0  517.75   26.80
  10  -6   0  551.34   26.90
 -10  -6   0  530.15   25.60
 -10   6   0  532.95   24.90
  10   6   0  506.15   23.80
 -10   6   0  560.74   27.10
  10   6   0  512.85   26.00
  12  -6   0  544.55   28.00
 -12  -6   0  526.75   29.30
 -12  -6   0  519.55   26.90
  12   6   0  508.75   27.60
  12   6   0  535.85   25.00
 -12   6   0  545.95   28.60
   1  -7   0  893.71   34.90
  -1  -7   0  919.41   35.60
  -1  -7   0  940.71   34.50
   1   7   0  843.92   34.90
  -1   7   0  884.51   34.70
   1   7   0  872.01   34.40
  -1   7   0  845.42   35.00
  -3  -7   0  944.01   35.40
  -3  -7   0  864.51   35.40
  -3  -7   0  917.61   36.50
   3  -7   0  924.41   34.40
  -3   7   0  886.61   35.20
   3   7   0  838.02   34.20
  -3   7   0  816.32   35.70
   3   7   0  859.51   35.20
  -5  -7   0  637.64   28.30
   5  -7   0  692.53   24.80
   5  -7   0  607.14   27.90
  -5  -7   0  604.84   26.90
   5   7   0  615.14   26.80
  -5   7   0  618.54   27.70
  -5   7   0  629.24   26.50
   5   7   0  628.04   25.50
  -7  -7   0  419.16   19.80
  -7  -7   0  365.96   20.60
   7  -7   0  404.96   20.30
  -7   7   0  411.16   20.30
   7   7   0  409.46   19.50
   7   7   0  399.86   17.80
  -7   7   0  419.66   18.90
  -9  -7   0  302.67   16.20
  -9  -7   0  303.67   17.20
   9  -7   0  276.77   17.00
  -9   7   0  300.17   17.40
   9   7   0  292.37   14.60
   9   7   0  303.67   16.60
  -9   7   0  312.97   15.80
 -11  -7   0  244.08   16.70
  11  -7   0  221.78   15.80
 -11  -7   0  238.68   15.10
  11   7   0  230.68   15.40
 -11   7   0  244.98   16.40
 -11   7   0  266.37   15.00
  11   7   0  281.37   14.00
  13  -7   0  105.89   12.00
 -13  -7   0  114.59   10.40
 -13  -7   0  126.09   12.70
  13   7   0  101.19   10.40
 -13   7   0   88.99   11.30
   0  -8   0   37.40    3.20
   0   8   0   42.90    3.30
   0   8   0   44.00    3.00
  -2  -8   0   37.60    3.00
   2  -8   0   33.60    2.80
  -2  -8   0   31.40    3.30
   2   8   0   37.90    3.20
  -2   8   0   31.70    3.10
   2   8   0   35.50    2.60
  -2   8   0   38.30    3.10
  -4  -8   0    5.60    2.10
   4  -8   0   14.80    2.90
  -4  -8   0   11.40    2.40
   4  -8   0    9.90    1.60
  -4  -8   0    7.90    2.00
  -4   8   0    7.50    1.80
   4   8   0    7.90    1.50
   4   8   0   14.20    2.50
  -4   8   0   10.10    2.50
  -6  -8   0  160.48   10.10
   6  -8   0  194.98   11.50
  -6  -8   0  164.88   11.50
  -6   8   0  185.38    9.90
   6   8   0  183.68   10.20
   6   8   0  178.68    8.90
  -8  -8   0  385.06   22.20
   8  -8   0  411.26   21.50
  -8  -8   0  400.46   20.60
  -8   8   0  418.76   21.40
  -8   8   0  411.86   19.60
   8   8   0  401.26   20.20
   8   8   0  428.76   18.50
  10  -8   0  413.76   22.90
 -10  -8   0  413.56   22.80
 -10   8   0  416.46   22.80
  10   8   0  420.56   21.10
  10   8   0  436.26   22.10
 -10   8   0  424.36   21.00
  12  -8   0  242.08   16.50
 -12  -8   0  243.08   17.20
 -12   8   0  228.78   14.60
 -12   8   0  256.17   17.10
  12   8   0  204.38   15.10
  -1  -9   0 2918.31  103.09
   1  -9   0 2726.43  103.79
  -1  -9   0 2683.13  104.39
  -1   9   0 2540.85  103.79
  -1   9   0 2760.12  103.49
   1   9   0 2695.43  103.79
   1   9   0 2737.03  103.09
  -3  -9   0  916.81   38.20
  -3  -9   0  925.71   36.80
   3  -9   0  938.61   36.10
  -3   9   0  891.31   37.60
   3   9   0  913.11   36.90
  -3   9   0  892.11   36.70
   3   9   0  903.31   35.90
  -5  -9   0  452.95   21.10
   5  -9   0  495.65   22.50
  -5  -9   0  483.95   23.10
  -5   9   0  470.45   22.10
   5   9   0  460.95   19.60
  -5   9   0  460.25   20.60
   5   9   0  445.76   20.90
  -7  -9   0  293.77   15.70
  -7  -9   0  267.97   17.20
   7  -9   0  284.67   16.30
  -7   9   0  291.07   16.30
   7   9   0  291.37   13.60
  -7   9   0  310.77   15.10
   7   9   0  297.67   15.30
  -9  -9   0   68.09    9.70
   9  -9   0   86.39    9.70
  -9  -9   0   79.79    7.70
   9   9   0   81.59    7.40
  -9   9   0   83.79    8.20
  -9   9   0   80.19    7.10
   9   9   0   84.89    6.90
 -11  -9   0   16.00    4.50
  11  -9   0   17.60    4.90
  11   9   0   18.30    4.50
 -11   9   0   17.50    4.80
 -11   9   0   20.30    4.40
  13  -9   0   15.80    5.20
 -13  -9   0   16.50    5.70
  13   9   0   18.90    5.10
 -13   9   0   15.70    5.30
 -13   9   0   14.50    4.20
   0 -10   0  351.76   16.10
   0 -10   0  349.87   14.30
   0  10   0  355.16   15.20
   0  10   0  332.37   15.70
  -2 -10   0  234.78   12.30
  -2 -10   0  243.28   11.00
   2 -10   0  220.18   10.90
   2  10   0  220.68   11.30
   2  10   0  220.18   10.50
  -2  10   0  222.28   11.60
  -2  10   0  238.88   11.20
   4 -10   0  193.18    9.00
  -4 -10   0  188.58   11.40
  -4 -10   0  186.58   10.00
   4 -10   0  179.98   10.90
   4  10   0  167.78    8.70
  -4  10   0  173.78    9.70
   4  10   0  177.28    9.90
  -4  10   0  167.48   10.50
   6 -10   0  181.58   12.00
  -6 -10   0  186.48   11.10
  -6 -10   0  174.78   12.70
  -6  10   0  206.58   12.20
   6  10   0  193.38    9.50
   6  10   0  185.68   10.90
  -6  10   0  178.48   10.40
  -8 -10   0  134.69   12.10
   8 -10   0  153.08   11.30
  -8 -10   0  147.29   10.50
   8  10   0  143.39   10.00
  -8  10   0  164.48   11.50
  -8  10   0  145.39    9.70
 -10 -10   0   94.99    9.30
  10 -10   0  115.69   10.40
 -10  10   0  100.49    8.40
  10  10   0   93.39    8.50
 -10  10   0   90.29    9.20
 -12 -10   0   63.19    9.80
  12 -10   0   49.10    8.30
 -12  10   0   46.20    8.30
  12  10   0   45.90    7.60
 -12  10   0   62.09    8.10
   1 -11   0 3701.53  137.29
  -1 -11   0 3547.15  137.89
  -1 -11   0 3794.72  135.99
  -1  11   0 3445.36  137.29
  -1  11   0 3718.53  136.69
   1  11   0 3531.35  136.29
   1  11   0 3489.55  137.09
   3 -11   0 2333.17   87.59
  -3 -11   0 2258.27   89.89
  -3 -11   0 2334.17   87.99
  -3  11   0 2272.57   87.99
   3  11   0 2227.98   86.99
   3  11   0 2239.88   88.19
  -5 -11   0 1340.47   55.49
  -5 -11   0 1413.56   58.29
   5 -11   0 1363.96   57.09
  -5  11   0 1391.66   56.99
   5  11   0 1371.06   53.79
  -5  11   0 1399.46   55.19
   5  11   0 1359.86   55.49
  -7 -11   0  495.45   24.10
  -7 -11   0  495.35   27.00
   7 -11   0  471.45   25.10
  -7  11   0  504.95   23.30
   7  11   0  509.15   23.90
  -7  11   0  554.54   25.80
  -9 -11   0  104.19   13.30
   9 -11   0  122.19   10.90
  -9 -11   0  120.39   10.00
  -9  11   0  131.29   11.00
  -9  11   0  143.19    9.70
   9  11   0  134.29    9.70
  11 -11   0  107.19   12.40
 -11 -11   0   98.89   10.30
 -11  11   0  113.89   10.90
 -11  11   0  139.29   10.10
  11  11   0   92.09    9.20
   0 -12   0   32.20    4.20
   0  12   0   29.30    3.50
   0  12   0   20.00    3.20
  -2 -12   0    3.30    1.40
  -2 -12   0    3.90    1.90
   2 -12   0    2.00    1.40
   2  12   0    2.60    1.40
  -2  12   0    3.70    1.50
  -2  12   0    1.20    1.40
   2  12   0    1.40    1.10
   4 -12   0    6.40    2.40
  -4 -12   0    8.00    2.30
   4 -12   0    3.90    1.60
  -4 -12   0    2.80    2.20
   4  12   0    8.80    2.50
   4  12   0    6.40    1.80
  -4  12   0    9.60    3.00
  -4  12   0    6.60    2.10
  -6 -12   0   41.30    5.60
   6 -12   0   45.60    6.90
  -6 -12   0   40.80    6.90
  -6  12   0   38.00    4.90
   6  12   0   29.00    4.50
  -6  12   0   30.60    5.20
  -8 -12   0   92.99   12.30
  -8 -12   0   83.69    8.00
   8 -12   0  110.89    9.50
  -8  12   0   91.99    7.60
  -8  12   0  106.39    9.30
   8  12   0  100.09    8.10
 -10 -12   0   71.99   12.30
 -10 -12   0   99.59    9.80
  10 -12   0  123.89   11.10
 -10  12   0  119.69    9.40
  10  12   0  115.29    9.60
 -10  12   0  130.79   11.50
  12 -12   0   76.59   10.60
 -12 -12   0   66.89   10.30
 -12  12   0   60.09    8.10
  12  12   0   49.40    7.60
 -12  12   0   59.89    9.40
   1 -13   0  236.38   12.50
  -1 -13   0  247.48   13.30
  -1  13   0  234.98   11.90
  -1  13   0  226.98   12.50
   1  13   0  242.18   11.70
   1  13   0  235.38   12.40
   3 -13   0  322.87   15.30
  -3 -13   0  314.97   17.20
   3  13   0  310.77   15.90
  -3  13   0  313.37   15.50
   3  13   0  339.07   14.90
  -5 -13   0  323.87   18.50
   5 -13   0  283.77   17.00
  -5 -13   0  305.37   15.80
  -5  13   0  302.67   17.00
  -5  13   0  308.97   15.60
   5  13   0  309.67   16.00
   7 -13   0   91.19    8.90
  -7 -13   0   88.09    7.80
  -7 -13   0   83.39   11.20
   7  13   0  102.59    8.00
  -7  13   0   85.79    7.20
  -7  13   0   96.89    9.00
  -9 -13   0   37.60    6.40
  -9 -13   0   23.40    7.00
   9 -13   0   33.90    6.70
  -9  13   0   28.80    5.20
  -9  13   0   30.30    6.30
   9  13   0   30.90    5.70
 -11 -13   0   95.69   11.40
  11 -13   0   70.79   10.20
  11  13   0   68.49    9.10
 -11  13   0   98.59   12.30
 -11  13   0   75.09    8.80
   0 -14   0  438.06   20.40
   0  14   0  420.26   19.00
   0  14   0  401.56   19.80
   2 -14   0  321.87   15.70
  -2 -14   0  324.67   17.10
   2  14   0  305.47   15.80
  -2  14   0  313.87   15.40
   2  14   0  313.07   14.80
  -2  14   0  314.27   16.40
  -4 -14   0   72.89    7.50
   4 -14   0   75.19    7.40
   4  14   0   85.19    6.80
  -4  14   0   74.99    7.20
  -4  14   0   74.79    6.30
   6 -14   0    1.80    2.90
  -6 -14   0    2.80    3.30
  -6 -14   0    1.60    1.90
  -6  14   0    0.70    2.40
   6  14   0    2.40    2.00
  -6  14   0    4.00    2.40
   8 -14   0   18.60    4.90
  -8 -14   0   30.40    5.50
  -8 -14   0   20.90    6.40
   8  14   0   30.90    5.30
  -8  14   0   29.20    5.30
  -8  14   0   29.00    6.30
 -10 -14   0   44.50    7.20
 -10 -14   0   33.40    8.90
  10 -14   0   29.40    6.50
 -10  14   0   39.40    6.20
 -10  14   0   32.90    6.90
  10  14   0   31.70    5.80
  -1 -15   0  506.05   24.70
   1 -15   0  542.55   24.40
   1  15   0  515.65   22.90
   1  15   0  519.35   24.20
  -1  15   0  488.85   24.20
  -1  15   0  566.84   23.60
   3 -15   0  389.76   18.40
  -3 -15   0  370.36   20.30
  -3  15   0  393.16   18.40
   3  15   0  357.76   18.60
  -3  15   0  388.26   19.90
   5 -15   0  502.85   26.20
  -5 -15   0  525.65   27.70
  -5  15   0  529.55   26.20
   5  15   0  531.75   24.80
  -5  15   0  510.25   24.10
   7 -15   0  580.44   30.80
  -7 -15   0  620.34   29.20
  -7 -15   0  624.94   33.60
  -7  15   0  620.34   28.50
  -7  15   0  619.04   30.80
   7  15   0  614.54   29.00
   9 -15   0  485.85   26.60
  -9 -15   0  392.26   28.40
  -9 -15   0  460.35   24.60
  -9  15   0  479.45   23.70
   9  15   0  450.95   23.80
  -9  15   0  493.15   26.40
   0 -16   0  219.38   13.10
   0  16   0  216.68   11.70
   0  16   0  213.88   12.70
  -2 -16   0  206.58   13.40
   2 -16   0  220.98   12.40
  -2  16   0  225.88   13.30
   2  16   0  194.78   12.10
  -2  16   0  200.38   11.60
  -4 -16   0  228.58   14.90
   4 -16   0  177.68   13.20
  -4  16   0  218.48   14.10
   4  16   0  216.78   12.80
  -4  16   0  198.68   12.00
  -6 -16   0  258.67   17.80
   6 -16   0  217.18   15.50
   6  16   0  213.98   13.70
  -6  16   0  239.08   13.70
  -6  16   0  248.18   15.80
  -8 -16   0  221.08   18.90
   8 -16   0  246.48   16.90
   8  16   0  241.08   15.10
  -8  16   0  239.98   14.50
  -8  16   0  248.78   16.90
   1 -17   0    0.90    2.10
  -1 -17   0    1.20    2.10
  -1  17   0    0.00    1.60
   1  17   0    2.60    2.30
   3 -17   0   -0.20    1.60
  -3 -17   0   -0.10    2.20
   3  17   0    0.40    1.80
  -3  17   0    0.20    2.30
  -3  17   0    3.30    2.10
   5 -17   0   48.50    7.60
  -5 -17   0   44.40    8.00
  -5  17   0   43.30    5.90
  -5  17   0   56.59    8.10
   5  17   0   40.10    5.90
  -7 -17   0  157.48   14.90
   7 -17   0  126.59   12.20
   7  17   0  162.98   11.60
  -7  17   0  177.68   11.50
  -7  17   0  149.69   12.60
   0 -18   0  236.48   14.50
   0  18   0  230.98   14.20
  -2 -18   0  168.88   12.50
   2 -18   0  162.08   11.10
  -2  18   0  163.48   11.80
   2  18   0  176.88   11.60
   4 -18   0  100.19   11.00
  -4 -18   0   94.79    9.90
   4  18   0   92.19    8.20
  -4  18   0  103.49    8.40
  -4  18   0  101.19    9.80
  -6 -18   0  104.19   13.20
   6 -18   0   73.49   10.00
  -6  18   0   76.49    7.60
   6  18   0   83.69    8.00
  -6  18   0   81.19   10.60
   1 -19   0   72.39    7.60
  -1 -19   0   78.59    8.40
   1  19   0   70.99    7.30
  -1  19   0   87.29    8.30
  -3 -19   0   75.79   10.00
  -3  19   0   94.59    9.50
  -5 -19   0  118.19   11.80
   5 -19   0  122.49   11.20
  -5  19   0  122.29   11.30
   5  19   0  105.59    9.40
  -5  19   0  108.59    9.00
   0 -20   0  656.33   32.60
   0  20   0  700.73   32.80
  -2 -20   0  477.75   26.50
   2 -20   0  516.05   25.50
   2  20   0  479.45   25.20
  -2  20   0  525.95   26.70
  -4 -20   0  302.67   20.00
  -4  20   0  283.17   19.10
   4  20   0  315.37   18.10
   1 -21   0   57.79    8.20
  -1 -21   0   60.79    8.90
   1  21   0   50.79    7.70
  -1  21   0   59.19    8.80
  -3 -21   0   45.90    8.30
   3  21   0   47.00    7.30
  -3  21   0   46.20    8.30
  14   0  -1    2.20    2.70
 -14   0   1    0.20    3.20
  14   0  -1   -1.20    2.70
 -14   0   1    0.50    2.60
 -12   0   1    1.10    2.60
  12   0  -1   -0.40    2.00
  12   0  -1    3.50    3.00
 -12   0   1    0.10    2.40
  10   0  -1   -0.70    1.40
 -10   0   1    1.40    1.80
  10   0  -1   -1.40    1.60
 -10   0   1   -1.80    1.40
   8   0  -1    0.50    1.30
  -8   0   1    0.00    1.20
  -8   0   1    2.30    1.70
   8   0  -1    0.50    1.50
   6   0  -1   -0.10    0.80
  -6   0   1    1.10    0.90
  -6   0   1    0.00    0.80
   4   0  -1    1.30    0.80
  -4   0   1    1.00    0.70
  -4   0   1    0.10    0.50
  -2   0  -1    0.60    0.40
  -4   0  -1    0.70    0.60
  -4   0  -1    2.20    0.90
   4   0   1    2.90    1.20
  -4   0  -1    4.80    1.10
  -4   0  -1    1.20    0.60
   6   0   1    0.10    1.00
  -6   0  -1    0.50    0.90
   6   0   1    2.20    1.40
  -6   0  -1    1.60    1.10
  -6   0  -1    1.50    1.10
  -6   0  -1    0.70    0.70
   8   0   1    3.10    2.00
  -8   0  -1   -0.20    1.20
  -8   0  -1    3.10    2.00
   8   0   1    1.50    1.60
 -10   0  -1   -1.30    1.30
  10   0   1   -2.00    1.20
 -10   0  -1    0.60    1.80
  10   0   1    1.10    1.90
 -12   0  -1   -2.40    1.80
 -12   0  -1    2.70    2.60
  12   0   1   -1.80    2.00
  12   0   1    0.00    2.00
 -14   0  -1    3.00    3.80
  14   0   1    0.60    2.20
 -14   0  -1    1.70    4.00
  14   0   1    1.50    3.60
  13  -1  -1  369.96   20.30
  13  -1  -1  332.47   22.60
 -13  -1   1  348.67   21.10
 -13  -1   1  399.96   24.80
 -13   1   1  376.26   24.10
 -13   1   1  380.06   21.80
  13   1  -1  392.16   20.20
  13   1  -1  347.27   22.20
 -11  -1   1  489.75   25.40
  11  -1  -1  457.45   22.90
  11  -1  -1  414.56   24.40
 -11  -1   1  462.75   23.30
  11   1  -1  433.86   24.30
 -11   1   1  446.66   23.30
 -11   1   1  464.85   24.80
  11   1  -1  429.96   22.00
   9  -1  -1  184.98   12.90
   9  -1  -1  200.08   12.00
  -9  -1   1  205.88   12.70
  -9  -1   1  189.38   11.80
   9   1  -1  205.78   11.70
   9   1  -1  186.58   12.70
  -9   1   1  192.48   12.00
  -9   1   1  214.48   12.70
  -7  -1   1  113.89    7.60
   7  -1  -1   99.59    7.20
  -7  -1   1  109.49    7.20
  -7   1   1  110.59    7.30
   7   1  -1  104.59    7.80
  -7   1   1  108.69    7.40
   7   1  -1  110.19    7.20
  -5  -1   1  289.57   13.10
  -5  -1   1  292.67   12.40
  -5  -1   1  282.47   13.20
   5  -1  -1  287.67   13.80
   5   1  -1  291.27   13.40
  -5   1   1  286.27   13.00
  -5   1   1  281.47   13.30
   5   1  -1  290.37   13.70
  -5   1   1  282.97   13.10
  -3  -1   1  552.54   22.10
  -3  -1   1  532.75   22.20
   3  -1  -1  600.34   23.00
  -3   1   1  538.45   22.10
   3   1  -1  584.74   22.40
  -3   1   1  534.95   22.30
   3   1  -1  574.94   22.50
  -3   1   1  548.25   22.10
   1  -1   1 6413.66  249.97
  -3  -1  -1 2463.35   95.99
  -3  -1  -1 2505.75   96.09
  -3  -1  -1 2470.85   95.69
   3  -1   1 2751.02   96.69
  -3  -1  -1 2559.64   96.19
  -3   1  -1 2439.86   95.79
   3   1   1 2639.64   96.39
   3   1   1 2713.23   96.79
  -3   1  -1 2460.65   95.79
  -3   1  -1 2445.36   96.19
  -5  -1  -1 3524.25  134.69
  -5  -1  -1 3403.46  135.19
  -5  -1  -1 3607.94  135.39
   5  -1   1 3633.74  135.99
  -5   1  -1 3438.36  133.79
  -5   1  -1 3584.14  134.99
   5   1   1 3730.63  136.39
   5   1   1 3851.61  135.79
  -5   1  -1 3482.75  135.49
  -5   1  -1 3443.36  134.69
  -7  -1  -1 2877.11  110.69
  -7  -1  -1 2801.52  108.99
  -7  -1  -1 2881.31  110.69
   7  -1   1 2686.73  110.79
  -7   1  -1 2831.52  109.69
   7   1   1 2924.31  111.99
   7   1   1 2963.30  110.69
  -7   1  -1 2947.10  110.99
  -7   1  -1 2867.91  110.29
   9  -1   1 1016.70   43.20
   9  -1   1  981.10   44.80
  -9  -1  -1 1004.40   43.40
  -9  -1  -1  979.30   43.10
  -9   1  -1  974.60   43.20
  -9   1  -1 1051.59   43.40
   9   1   1 1019.50   44.60
   9   1   1 1040.60   42.80
  11  -1   1  223.68   16.20
  11  -1   1  225.98   14.00
 -11  -1  -1  218.08   14.30
 -11  -1  -1  236.18   15.40
 -11   1  -1  224.18   14.70
 -11   1  -1  249.38   15.40
  11   1   1  208.38   15.10
  11   1   1  207.98   13.30
  13  -1   1   95.09   13.00
 -13  -1  -1  102.69   12.70
  13  -1   1  103.59    9.50
 -13  -1  -1  106.59   10.10
 -13   1  -1  109.49   10.80
  13   1   1   69.49   10.20
 -13   1  -1  107.99   13.10
  13   1   1  109.79    9.20
  14  -2  -1    2.00    3.30
  14  -2  -1    6.00    3.20
 -14  -2   1    0.60    3.10
 -14  -2   1   -0.60    3.10
  14   2  -1    1.30    3.30
 -14   2   1   -0.40    2.80
  14   2  -1    1.90    2.60
  12  -2  -1   47.60    7.00
  12  -2  -1   38.30    7.60
 -12  -2   1   39.30    6.50
 -12  -2   1   40.60    7.70
  12   2  -1   55.39    6.80
 -12   2   1   53.79    8.00
  12   2  -1   45.40    7.40
 -12   2   1   37.50    7.40
 -10  -2   1  285.37   16.00
 -10  -2   1  283.87   17.10
  10  -2  -1  297.67   16.20
  10  -2  -1  270.47   17.50
  10   2  -1  306.67   15.60
 -10   2   1  271.97   16.70
 -10   2   1  317.37   16.80
  10   2  -1  260.67   16.60
  -8  -2   1  808.22   34.40
  -8  -2   1  804.32   35.20
   8  -2  -1  758.82   34.70
   8   2  -1  791.32   35.30
   8   2  -1  827.02   34.20
  -8   2   1  823.72   34.90
  -8   2   1  823.82   35.00
   6  -2  -1 1259.97   50.59
  -6  -2   1 1159.48   48.90
  -6  -2   1 1251.27   49.99
  -6  -2   1 1275.97   49.70
  -6   2   1 1290.97   50.19
  -6   2   1 1261.47   49.40
   6   2  -1 1217.38   50.29
  -6   2   1 1277.37   49.70
   6   2  -1 1264.87   49.60
  -4  -2   1 1403.26   54.99
  -4  -2   1 1365.06   55.09
   4  -2  -1 1468.05   55.89
  -4  -2   1 1499.75   54.89
  -4   2   1 1393.86   54.79
   4   2  -1 1389.36   55.29
   4   2  -1 1477.75   55.09
  -4   2   1 1398.46   54.79
  -4   2   1 1438.26   55.39
   2  -2  -1 1149.58   43.10
  -2  -2   1 1085.09   42.60
  -2   2   1 1115.29   42.80
   2   2  -1 1140.89   42.50
  -2   2   1 1095.59   42.50
  -2  -2  -1   83.89    4.40
  -2  -2  -1   83.79    4.30
  -2   2  -1   79.69    4.10
   2   2   1   81.69    4.40
   4  -2   1   31.70    2.90
  -4  -2  -1   21.90    2.40
  -4  -2  -1   26.80    2.60
  -4  -2  -1   32.50    2.70
   4   2   1   29.50    2.60
  -4   2  -1   28.30    2.30
  -4   2  -1   22.20    2.90
  -4   2  -1   25.60    2.30
   4   2   1   30.30    2.90
   6  -2   1    5.40    1.90
  -6  -2  -1    5.40    1.70
  -6  -2  -1    4.40    1.60
  -6  -2  -1    9.50    2.00
   6   2   1    6.90    1.90
  -6   2  -1    5.60    1.60
  -6   2  -1    7.20    1.80
  -6   2  -1    8.40    1.30
  -6   2  -1    5.90    1.90
   6   2   1    5.20    1.80
  -8  -2  -1    0.80    1.40
   8  -2   1    2.80    1.80
  -8  -2  -1    2.10    1.60
  -8   2  -1    5.70    2.00
   8   2   1    1.10    1.70
  -8   2  -1    1.00    1.30
   8   2   1    1.90    1.50
  -8   2  -1    1.50    1.80
 -10  -2  -1   35.90    5.70
 -10  -2  -1   39.40    6.30
  10  -2   1   29.40    5.10
  10  -2   1   44.00    7.40
 -10   2  -1   36.80    5.80
  10   2   1   33.70    6.10
  10   2   1   36.80    5.10
 -10   2  -1   35.00    6.00
  12  -2   1  106.09    9.60
 -12  -2  -1  100.79   10.50
 -12  -2  -1  115.99   10.30
  12  -2   1   99.39   12.50
 -12   2  -1  122.39   10.80
  12   2   1  131.09    9.50
  12   2   1  119.19   11.00
 -12   2  -1  118.79   10.90
 -14  -2  -1  121.99   12.00
 -14  -2  -1  122.99   15.20
  14  -2   1  119.69   10.60
  14  -2   1  112.79   14.40
  14   2   1  125.69   10.20
  14   2   1  118.79   14.30
 -14   2  -1  124.29   12.30
 -13  -3   1  251.37   16.00
 -13  -3   1  209.28   17.40
  13  -3  -1  208.48   16.70
  13  -3  -1  203.78   14.40
  13   3  -1  213.38   16.00
  13   3  -1  234.08   14.10
 -13   3   1  219.08   15.60
 -11  -3   1  281.57   16.60
  11  -3  -1  292.57   16.80
 -11  -3   1  301.87   18.60
  11   3  -1  283.97   15.50
 -11   3   1  304.67   17.40
  11   3  -1  278.17   17.40
 -11   3   1  272.17   17.40
   9  -3  -1  237.58   14.20
  -9  -3   1  263.37   15.10
  -9  -3   1  239.78   13.70
   9   3  -1  252.47   13.40
   9   3  -1  246.88   14.60
  -9   3   1  268.47   14.70
  -9   3   1  256.17   14.50
   7  -3  -1  274.97   15.20
  -7  -3   1  312.57   14.80
  -7  -3   1  309.17   15.40
  -7  -3   1  289.47   14.40
  -7   3   1  287.17   15.00
  -7   3   1  302.87   14.80
   7   3  -1  316.77   15.50
   7   3  -1  308.97   14.50
  -7   3   1  299.07   14.40
  -5  -3   1  590.94   24.40
  -5  -3   1  581.14   24.40
   5  -3  -1  568.04   25.00
  -5  -3   1  598.64   24.30
   5   3  -1  603.04   24.10
   5   3  -1  553.04   24.40
  -5   3   1  569.24   23.90
  -5   3   1  595.04   24.80
  -5   3   1  566.24   23.90
   3  -3  -1  402.86   16.90
  -3  -3   1  404.86   16.30
  -3  -3   1  395.86   16.40
  -3  -3   1  408.56   16.50
  -3   3   1  373.16   16.10
   3   3  -1  406.26   16.50
   3   3  -1  395.76   16.00
  -3   3   1  367.06   16.50
  -1  -3   1  410.56   16.20
  -1   3   1  389.26   15.80
   1  -3   1  939.11   37.90
  -1  -3  -1  972.50   36.20
  -1   3  -1  936.61   35.70
   1   3   1  946.21   35.70
  -1   3  -1  868.51   35.90
   3  -3   1 1014.40   39.10
  -3  -3  -1  964.50   38.40
  -3  -3  -1  979.20   38.50
  -3  -3  -1 1028.70   38.90
   3   3   1  998.70   38.70
   3   3   1  974.20   37.70
  -3   3  -1  949.51   38.10
  -3   3  -1  956.20   38.90
  -5  -3  -1  808.12   33.50
   5  -3   1  821.32   33.90
  -5  -3  -1  785.02   33.20
  -5  -3  -1  817.72   33.40
   5   3   1  806.52   33.70
  -5   3  -1  820.42   32.50
  -5   3  -1  843.12   34.00
   5   3   1  844.22   32.80
  -5   3  -1  807.12   32.80
  -7  -3  -1  390.36   18.20
  -7  -3  -1  399.56   18.50
   7  -3   1  396.06   19.20
  -7  -3  -1  395.96   18.80
   7   3   1  403.96   17.90
  -7   3  -1  396.86   17.90
  -7   3  -1  398.46   19.20
   7   3   1  357.56   18.70
  -7   3  -1  374.96   17.70
  -9  -3  -1  198.08   12.60
   9  -3   1  194.38   12.60
  -9  -3  -1  194.68   12.10
   9   3   1  183.68   12.50
  -9   3  -1  217.88   13.20
  -9   3  -1  217.88   12.30
  -9   3  -1  205.78   11.50
   9   3   1  194.08   11.30
 -11  -3  -1  231.08   14.70
 -11  -3  -1  226.68   15.60
  11  -3   1  243.48   15.00
  11  -3   1  214.08   16.20
  11   3   1  242.68   13.60
 -11   3  -1  227.08   15.40
 -11   3  -1  265.67   15.60
  11   3   1  218.68   15.30
  13  -3   1  140.19   14.00
 -13  -3  -1  139.79   13.60
 -13  -3  -1  157.88   12.80
  13  -3   1  165.38   12.50
  13   3   1  170.58   11.40
  13   3   1  146.09   13.30
 -13   3  -1  144.99   13.00
  14  -4  -1    1.70    3.20
 -14  -4   1    0.90    2.90
 -14  -4   1    1.90    4.00
  14  -4  -1   -0.30    2.40
  14   4  -1    4.80    3.00
 -14   4   1    2.60    3.40
  14   4  -1   -2.50    2.40
 -12  -4   1   53.79    8.80
 -12  -4   1   36.40    6.10
  12  -4  -1   64.79    8.20
 -12   4   1   60.89    8.60
  12   4  -1   52.09    6.60
  12   4  -1   47.80    7.60
  10  -4  -1  163.48   11.50
 -10  -4   1  166.08   12.10
 -10  -4   1  161.48   11.10
  10   4  -1  161.58   11.60
  10   4  -1  174.68   10.50
 -10   4   1  174.88   11.80
 -10   4   1  172.18   11.80
  -8  -4   1  468.75   22.80
  -8  -4   1  487.15   23.70
   8  -4  -1  488.45   23.80
   8   4  -1  507.85   23.70
  -8   4   1  521.25   23.30
  -8   4   1  517.55   22.70
   8   4  -1  518.15   22.40
  -8   4   1  497.55   23.60
  -6  -4   1 1302.77   52.89
  -6  -4   1 1343.97   52.59
  -6  -4   1 1296.97   52.99
   6  -4  -1 1277.27   53.39
   6   4  -1 1340.27   51.99
   6   4  -1 1318.87   52.99
  -6   4   1 1370.26   53.39
  -6   4   1 1362.46   52.19
  -6   4   1 1293.37   52.09
  -4  -4   1  831.72   35.80
   4  -4  -1  946.21   36.80
  -4  -4   1  944.51   36.50
  -4  -4   1  948.41   36.00
  -4   4   1  899.71   35.70
  -4   4   1  891.91   35.40
   4   4  -1  911.51   36.10
   4   4  -1  867.61   35.40
  -4   4   1  915.11   36.50
  -2  -4   1    6.20    1.30
   2  -4  -1    3.20    1.00
  -2  -4   1    5.20    1.00
   2   4  -1    3.00    0.80
  -2   4   1    2.30    0.70
   2   4  -1    2.80    0.70
  -2   4   1    4.00    1.00
   0  -4  -1   20.90    1.80
   0  -4   1   18.60    2.50
   0  -4   1   22.40    1.80
   0   4  -1   20.60    1.60
   0   4  -1   22.90    1.70
  -2  -4  -1   12.30    2.00
  -2  -4  -1    6.60    1.30
   2  -4   1    9.80    1.30
  -2   4  -1    6.30    1.40
   2   4   1    6.20    1.10
  -2   4  -1    3.60    0.90
   4  -4   1  618.44   25.60
  -4  -4  -1  596.94   24.90
  -4  -4  -1  611.74   24.80
  -4  -4  -1  609.64   25.40
   4  -4   1  642.14   24.10
  -4   4  -1  582.54   24.30
  -4   4  -1  599.24   25.40
  -4   4  -1  571.84   23.60
   4   4   1  581.94   24.90
  -4   4  -1  572.74   23.40
   4   4   1  587.64   23.70
  -6  -4  -1  297.37   14.70
  -6  -4  -1  292.47   14.40
  -6  -4  -1  295.57   14.90
   6  -4   1  296.07   15.10
   6   4   1  309.67   13.70
  -6   4  -1  279.57   13.80
   6   4   1  295.07   14.90
  -6   4  -1  309.07   15.30
  -6   4  -1  308.07   13.70
   8  -4   1   19.10    4.00
  -8  -4  -1   20.90    3.80
  -8  -4  -1   16.10    3.30
  -8  -4  -1   14.90    3.30
   8   4   1   13.40    3.30
  -8   4  -1   23.00    3.60
  -8   4  -1   20.00    4.30
   8   4   1   16.70    2.90
  -8   4  -1   23.40    3.60
  10  -4   1   26.30    5.10
 -10  -4  -1   23.20    4.90
 -10  -4  -1   24.30    4.60
  10   4   1   31.60    4.60
 -10   4  -1   20.10    4.90
 -10   4  -1   22.90    4.10
  10   4   1   23.50    4.90
  12  -4   1  118.79   12.30
  12  -4   1  157.48   11.80
 -12  -4  -1  130.49   10.90
 -12  -4  -1  155.38   13.00
  12   4   1  125.99    9.50
 -12   4  -1  140.29   12.00
  12   4   1  135.59   11.70
  14  -4   1   92.89   13.50
  14  -4   1  166.88   12.90
 -14  -4  -1  147.99   14.50
 -14  -4  -1  146.09   12.60
  14   4   1  155.88   13.80
 -14   4  -1  141.59   13.30
  13  -5  -1  300.87   20.80
 -13  -5   1  302.17   18.60
  13  -5  -1  308.67   18.70
 -13  -5   1  304.27   21.50
  13   5  -1  293.97   16.70
 -13   5   1  324.07   19.70
  13   5  -1  285.87   19.10
 -11  -5   1  620.64   30.40
  11  -5  -1  682.03   31.60
 -11  -5   1  635.04   32.60
  11   5  -1  666.23   29.30
 -11   5   1  666.73   31.70
  11   5  -1  623.94   31.40
  -9  -5   1 1030.80   43.90
  -9  -5   1 1025.60   45.10
   9  -5  -1 1017.80   45.00
   9   5  -1 1101.19   43.00
  -9   5   1 1013.50   44.70
   9   5  -1 1034.40   44.60
  -9   5   1 1020.40   44.00
  -9   5   1 1064.39   43.40
  -7  -5   1 2572.94   98.09
   7  -5  -1 2460.35   99.09
  -7  -5   1 2562.84   98.79
  -7  -5   1 2281.47   98.79
  -7   5   1 2657.93   97.79
  -7   5   1 2639.84   97.79
   7   5  -1 2492.05   98.49
  -7   5   1 2592.24   99.19
   7   5  -1 2515.45   97.19
  -5  -5   1 4490.65  171.58
  -5  -5   1 4495.55  171.88
  -5  -5   1 4707.73  172.68
   5  -5  -1 4726.73  172.78
   5   5  -1 4551.34  171.88
  -5   5   1 4567.44  171.28
  -5   5   1 4390.86  172.28
   5   5  -1 4543.95  170.88
  -5   5   1 4424.56  170.78
  -3  -5   1 2625.14  100.39
  -3  -5   1 2830.52  101.29
   3  -5  -1 2422.86  100.99
  -3   5   1 2782.52  100.29
   3   5  -1 2586.54   99.89
   3   5  -1 2626.44  100.39
  -3   5   1 2681.53  100.99
   1  -5  -1  981.00   36.80
  -1  -5   1  934.11   37.20
   1   5  -1  943.71   36.70
   1   5  -1  909.81   36.50
  -1   5   1  930.31   36.80
  -1   5   1 1003.80   36.50
   1  -5   1 1603.04   58.59
  -1  -5  -1 1543.05   58.39
   1  -5   1 1540.55   61.79
  -1  -5  -1 1545.05   59.19
  -1   5  -1 1540.75   58.59
  -1   5  -1 1440.96   58.59
   1   5   1 1531.85   58.59
  -3  -5  -1  692.33   28.80
  -3  -5  -1  714.43   28.20
   3  -5   1  728.73   27.30
  -3   5  -1  659.13   28.60
   3   5   1  695.23   28.10
  -3   5  -1  699.83   27.90
   3   5   1  669.73   26.90
  -5  -5  -1  365.16   17.10
   5  -5   1  397.56   18.10
  -5  -5  -1  370.26   17.80
   5  -5   1  419.06   15.30
  -5  -5  -1  379.16   17.00
   5   5   1  380.46   15.70
  -5   5  -1  334.17   15.50
   5   5   1  362.16   17.00
  -5   5  -1  358.86   16.40
  -5   5  -1  349.77   17.50
   7  -5   1  292.97   16.00
  -7  -5  -1  302.87   15.30
  -7  -5  -1  284.37   15.90
  -7  -5  -1  296.97   15.60
  -7   5  -1  308.77   14.40
  -7   5  -1  304.87   14.70
   7   5   1  321.67   14.30
  -7   5  -1  320.17   16.50
   7   5   1  310.37   15.80
  -9  -5  -1  290.07   15.80
  -9  -5  -1  288.57   16.50
   9  -5   1  314.37   17.10
  -9   5  -1  285.07   16.80
   9   5   1  293.57   14.60
  -9   5  -1  301.07   15.20
   9   5   1  268.97   16.20
 -11  -5  -1  426.26   22.90
  11  -5   1  364.96   21.60
 -11  -5  -1  401.06   21.20
 -11   5  -1  374.86   21.90
 -11   5  -1  395.76   20.10
  11   5   1  368.46   21.60
  11   5   1  400.36   19.40
  13  -5   1  405.56   26.20
 -13  -5  -1  469.95   24.50
 -13  -5  -1  378.56   25.20
  13  -5   1  409.46   23.70
 -13   5  -1  467.25   25.80
  13   5   1  413.26   24.70
  14  -6  -1   78.79   10.10
 -14  -6   1   85.19   10.70
 -14  -6   1   80.79   12.90
  14  -6  -1   60.29   10.70
  14   6  -1   75.39   10.60
 -14   6   1  116.09   11.40
  12  -6  -1  257.07   16.50
 -12  -6   1  239.58   15.50
 -12  -6   1  237.18   17.60
  12   6  -1  281.77   14.70
 -12   6   1  262.67   16.90
  12   6  -1  218.88   15.70
 -10  -6   1  466.25   24.50
 -10  -6   1  478.15   23.20
  10  -6  -1  492.35   24.50
 -10   6   1  466.15   24.00
 -10   6   1  456.95   22.40
  10   6  -1  480.95   21.80
  10   6  -1  433.16   23.30
  -8  -6   1  854.51   36.10
  -8  -6   1  800.02   34.90
   8  -6  -1  829.32   36.40
  -8  -6   1  722.33   36.00
   8   6  -1  820.42   33.90
  -8   6   1  842.02   36.20
  -8   6   1  834.12   34.60
   8   6  -1  832.12   35.50
   6  -6  -1 1726.93   69.29
  -6  -6   1 1763.52   68.09
  -6  -6   1 1677.43   69.39
  -6  -6   1 1749.43   68.49
  -6   6   1 1745.33   68.99
  -6   6   1 1768.02   67.19
  -6   6   1 1769.72   67.79
   6   6  -1 1705.23   67.09
   6   6  -1 1714.53   68.29
  -4  -6   1 2770.52  106.29
   4  -6  -1 2785.12  107.29
   4  -6  -1 2926.61  104.79
  -4  -6   1 2818.02  107.29
  -4   6   1 2576.14  104.99
   4   6  -1 2834.82  106.39
  -4   6   1 2820.92  105.99
  -4   6   1 2691.43  106.89
   4   6  -1 2893.91  105.59
   2  -6  -1 2463.55   89.39
  -2  -6   1 2347.17   90.39
  -2  -6   1 2321.27   89.39
   2   6  -1 2230.38   89.19
  -2   6   1 2332.47   89.99
  -2   6   1 2508.55   89.59
   2   6  -1 2357.46   89.69
   0  -6   1 1635.44   65.89
   0  -6  -1 1641.74   63.29
   0  -6   1 1727.03   63.29
   0  -6  -1 1632.34   62.39
   0   6  -1 1651.23   62.79
   0   6   1 1650.23   62.99
   0   6   1 1668.63   62.39
   0   6  -1 1584.04   62.89
  -2  -6  -1 1269.07   48.60
   2  -6   1 1290.07   48.20
  -2  -6  -1 1296.27   49.50
  -2   6  -1 1276.77   48.60
  -2   6  -1 1189.58   49.00
   2   6   1 1225.98   48.60
   2   6   1 1220.58   47.50
   4  -6   1 1058.69   43.40
  -4  -6  -1 1042.10   43.50
   4  -6   1 1165.08   41.10
  -4  -6  -1 1075.19   42.60
   4   6   1 1039.50   41.00
  -4   6  -1 1007.60   43.10
  -4   6  -1 1082.99   42.30
   4   6   1 1029.20   42.40
  -6  -6  -1  863.41   38.00
   6  -6   1  896.71   37.80
  -6  -6  -1  867.11   36.90
  -6  -6  -1  890.41   36.60
  -6   6  -1  840.02   37.50
   6   6   1  885.31   35.00
   6   6   1  907.21   36.90
  -6   6  -1  891.51   36.10
   8  -6   1  533.25   25.70
  -8  -6  -1  512.95   24.40
  -8  -6  -1  513.85   25.00
  -8  -6  -1  515.35   25.80
  -8   6  -1  564.34   26.20
  -8   6  -1  523.05   23.80
   8   6   1  555.24   25.20
   8   6   1  524.75   22.80
 -10  -6  -1  389.66   22.20
  10  -6   1  397.16   22.30
 -10  -6  -1  434.66   21.80
  10   6   1  426.16   22.30
 -10   6  -1  415.56   20.80
 -10   6  -1  449.86   23.40
  10   6   1  447.86   20.00
  12  -6   1  373.06   22.30
 -12  -6  -1  401.46   22.00
 -12  -6  -1  411.56   24.00
  12   6   1  362.86   22.10
 -12   6  -1  387.76   23.10
 -12   6  -1  415.96   21.10
 -13  -7   1   14.40    5.20
 -13  -7   1    9.60    3.80
  13  -7  -1   16.50    5.00
 -13   7   1   22.00    6.20
  13   7  -1   14.90    4.60
 -11  -7   1  166.28   13.20
 -11  -7   1  165.78   11.80
  11  -7  -1  165.88   12.50
 -11   7   1  164.18   12.50
  11   7  -1  182.48   10.70
 -11   7   1  162.58   11.20
  11   7  -1  165.58   12.10
  -9  -7   1  467.15   23.90
  -9  -7   1  469.25   22.80
   9  -7  -1  471.35   24.10
   9   7  -1  476.85   21.50
  -9   7   1  484.25   22.40
  -9   7   1  486.85   24.00
   9   7  -1  474.25   23.30
  -7  -7   1  666.73   32.80
  -7  -7   1  721.03   31.70
   7  -7  -1  742.63   32.50
   7   7  -1  732.13   31.40
  -7   7   1  736.53   32.20
  -7   7   1  716.73   30.70
   7   7  -1  746.13   30.00
   5  -7  -1  695.83   31.40
   5  -7  -1  751.52   28.60
  -5  -7   1  725.33   30.70
  -5  -7   1  731.63   32.00
   5   7  -1  731.63   29.70
   5   7  -1  737.43   30.70
  -5   7   1  744.73   30.30
  -5   7   1  767.92   31.60
  -5   7   1  743.43   29.50
  -3  -7   1  338.17   15.70
   3  -7  -1  338.87   14.10
   3  -7  -1  311.17   15.30
  -3  -7   1  332.47   14.60
   3   7  -1  340.37   14.90
   3   7  -1  339.17   14.20
  -3   7   1  342.37   14.60
  -1  -7   1   67.29    5.70
  -1  -7   1   68.29    3.60
  -1  -7   1   64.59    4.30
   1  -7  -1   56.89    3.90
  -1   7   1   55.59    3.90
  -1   7   1   59.09    3.60
   1   7  -1   60.99    3.90
   1   7  -1   60.19    3.70
  -1  -7  -1   31.70    2.40
  -1  -7  -1   25.60    2.70
   1  -7   1   26.00    2.40
  -1   7  -1   26.80    2.60
  -1   7  -1   25.00    2.30
   1   7   1   26.40    2.00
   1   7   1   25.20    2.40
  -3  -7  -1  591.54   24.20
   3  -7   1  596.54   23.30
   3   7   1  577.84   24.10
   3   7   1  567.34   22.80
  -3   7  -1  594.24   24.10
  -3   7  -1  539.75   24.70
  -5  -7  -1  390.16   17.90
  -5  -7  -1  372.46   19.00
   5  -7   1  361.76   18.50
   5  -7   1  419.86   15.90
   5   7   1  378.16   17.60
  -5   7  -1  382.26   17.30
  -5   7  -1  358.66   18.40
   5   7   1  378.66   16.00
  -7  -7  -1   57.99    7.70
  -7  -7  -1   64.99    5.90
   7  -7   1   74.89    6.70
   7   7   1   66.39    4.60
  -7   7  -1   70.29    6.60
   7   7   1   68.39    5.90
  -7   7  -1   61.59    5.40
  -9  -7  -1   -0.40    1.50
  -9  -7  -1    0.50    1.70
   9  -7   1    1.50    2.10
   9   7   1    1.80    1.30
  -9   7  -1    1.60    1.80
  -9   7  -1   -0.10    1.90
   9   7   1   -0.70    1.50
 -11  -7  -1   64.79    9.10
  11  -7   1   70.69    9.40
 -11  -7  -1   66.99    8.40
 -11   7  -1   58.39    8.50
  11   7   1   53.79    7.90
 -11   7  -1   62.79    7.50
 -13  -7  -1  151.58   14.20
  13  -7   1  153.88   13.10
 -13  -7  -1  164.98   12.70
 -13   7  -1  172.08   14.30
  13   7   1  141.89   12.50
 -12  -8   1   52.69    8.80
  12  -8  -1   44.80    7.40
 -12   8   1   63.39    7.80
 -12   8   1   54.29    8.30
  12   8  -1   52.29    7.70
 -10  -8   1   44.10    7.10
  10  -8  -1   64.19    8.40
  10   8  -1   57.39    7.10
 -10   8   1   55.69    7.60
  10   8  -1   60.69    5.40
 -10   8   1   68.29    7.50
  -8  -8   1   10.50    3.70
  -8  -8   1   11.10    3.20
   8  -8  -1   11.80    3.50
  -8   8   1   14.00    3.30
   8   8  -1   11.50    3.00
  -8   8   1   12.40    3.50
   8   8  -1   15.00    2.80
  -6  -8   1    3.60    1.70
   6  -8  -1    8.00    2.60
  -6  -8   1    3.50    2.10
  -6   8   1    7.10    2.10
  -6   8   1    1.80    1.60
   6   8  -1    1.10    1.00
   6   8  -1    3.20    1.50
  -4  -8   1    3.80    1.40
   4  -8  -1    2.40    1.50
   4  -8  -1    7.20    1.30
  -4  -8   1    3.50    1.70
   4   8  -1    7.10    1.80
  -4   8   1    3.70    1.70
  -4   8   1    2.90    1.30
   4   8  -1    4.10    1.30
   2  -8  -1  240.58   10.80
  -2  -8   1  234.38   11.80
  -2  -8   1  236.08   10.60
  -2  -8   1  226.08   12.90
   2   8  -1  239.28   10.70
   2   8  -1  240.98   11.10
  -2   8   1  241.98   10.80
  -2   8   1  224.68   11.20
   0  -8   1  908.31   37.10
   0  -8  -1  946.51   36.00
   0  -8  -1  961.30   37.40
   0   8   1  980.50   36.30
   0   8  -1  927.21   37.00
   0   8  -1  909.41   36.60
   0   8   1  886.51   36.80
   2  -8   1  874.81   33.80
  -2  -8  -1  877.71   34.00
  -2  -8  -1  852.91   35.10
  -2   8  -1  854.71   34.10
  -2   8  -1  803.42   34.50
   2   8   1  846.72   34.10
   2   8   1  831.22   33.00
   4  -8   1  603.04   24.30
  -4  -8  -1  616.14   25.80
  -4  -8  -1  635.64   27.40
   4   8   1  583.14   25.60
   4   8   1  587.34   24.00
  -4   8  -1  627.34   25.60
  -4   8  -1  569.74   26.40
  -6  -8  -1  758.42   34.60
   6  -8   1  785.22   34.10
  -6  -8  -1  752.92   32.70
  -6   8  -1  753.42   33.70
  -6   8  -1  746.63   31.90
   6   8   1  763.22   32.40
   6   8   1  752.12   30.40
   8  -8   1  521.15   25.20
  -8  -8  -1  418.36   25.30
  -8  -8  -1  496.35   24.30
   8   8   1  503.55   23.90
  -8   8  -1  542.45   23.40
   8   8   1  534.45   21.90
  -8   8  -1  480.75   25.10
  10  -8   1  185.48   13.30
 -10  -8  -1  169.88   12.60
 -10   8  -1  195.18   13.60
  10   8   1  164.88   11.80
 -10   8  -1  169.28   11.20
 -12  -8  -1   59.39    9.30
  12  -8   1   67.49    9.80
 -12   8  -1   71.89    8.50
 -12   8  -1   82.99   10.80
  12   8   1   67.99    9.20
 -13  -9   1   36.70    8.00
  13  -9  -1   30.20    6.70
  13   9  -1   32.40    6.40
 -13   9   1   31.70    7.00
  11  -9  -1  158.08   12.70
 -11  -9   1  149.19   12.50
  11   9  -1  136.19   11.10
 -11   9   1  165.68   12.70
 -11   9   1  178.58   11.50
  -9  -9   1  370.06   20.10
   9  -9  -1  365.76   20.50
   9   9  -1  387.56   17.70
  -9   9   1  384.26   20.40
   9   9  -1  332.27   18.80
  -9   9   1  383.26   18.70
  -7  -9   1  663.53   29.30
   7  -9  -1  670.73   30.30
  -7  -9   1  627.24   31.40
   7   9  -1  646.84   27.30
  -7   9   1  644.44   29.90
   7   9  -1  647.04   28.90
  -7   9   1  664.63   28.40
   5  -9  -1 1012.80   42.80
  -5  -9   1  994.50   41.40
  -5  -9   1 1022.50   43.50
   5   9  -1 1016.90   40.30
  -5   9   1 1033.70   42.50
   5   9  -1 1019.50   41.50
  -5   9   1 1011.20   41.10
   3  -9  -1 1245.08   47.30
  -3  -9   1 1229.18   49.20
  -3  -9   1 1216.78   47.70
  -3  -9   1 1246.88   50.19
  -3   9   1 1134.39   48.30
   3   9  -1 1178.98   47.90
   3   9  -1 1171.58   47.20
  -3   9   1 1264.27   47.80
  -1  -9   1  877.81   38.40
   1  -9  -1  846.12   34.90
  -1  -9   1  845.92   35.50
   1  -9  -1  889.31   35.20
  -1  -9   1  905.11   34.10
  -1   9   1  919.31   34.50
  -1   9   1  844.52   35.00
   1   9  -1  860.01   34.60
  -1   9   1  875.41   33.90
   1   9  -1  838.72   34.90
   1  -9   1  281.67   12.10
  -1  -9  -1  249.48   11.40
  -1  -9  -1  259.07   12.70
   1   9   1  253.27   11.10
   1   9   1  255.47   12.00
  -1   9  -1  253.87   11.80
  -1   9  -1  230.88   12.00
   3  -9   1   75.59    4.70
  -3  -9  -1   76.39    5.20
   3   9   1   69.59    5.10
  -3   9  -1   73.79    5.80
   3   9   1   68.99    4.10
  -3   9  -1   78.39    5.30
   5  -9   1  141.69    9.60
  -5  -9  -1  133.79    8.60
   5  -9   1  150.78    7.70
  -5  -9  -1  141.09   10.00
   5   9   1  137.39    7.10
  -5   9  -1  130.69    9.30
  -5   9  -1  144.39    8.40
   5   9   1  134.89    8.40
  -7  -9  -1  148.89   11.80
  -7  -9  -1  147.09   10.10
   7  -9   1  178.48   11.70
   7   9   1  160.78   10.10
  -7   9  -1  148.59    9.50
  -7   9  -1  155.28   11.00
   9  -9   1  131.39   10.90
  -9  -9  -1  114.09   11.40
  -9  -9  -1  133.59   10.40
  -9   9  -1  162.88   11.80
   9   9   1  145.09   10.30
  -9   9  -1  140.99    9.60
  11  -9   1  158.78   12.60
 -11  -9  -1  129.69   11.80
 -11   9  -1  148.79   12.60
 -11   9  -1  137.99   10.30
  11   9   1  145.19   11.40
 -13  -9  -1  125.59   12.80
  13  -9   1  125.49   12.20
  13   9   1  120.19   11.40
 -13   9  -1  101.89   12.80
 -13   9  -1  126.99   10.90
  12 -10  -1  279.17   19.10
 -12 -10   1  300.87   20.00
  12  10  -1  271.77   17.70
 -12  10   1  311.97   17.80
 -12  10   1  317.97   19.60
  10 -10  -1  196.38   14.10
 -10 -10   1  193.48   13.80
 -10  10   1  206.28   12.50
  10  10  -1  175.98   12.40
 -10  10   1  191.38   13.80
  -8 -10   1   89.09    7.70
   8 -10  -1   90.89    8.20
  -8 -10   1   73.99   10.30
  -8  10   1   91.89    8.10
   8  10  -1   77.69    7.00
  -8  10   1   99.09    7.20
   8  10  -1   77.29    6.00
   6 -10  -1  187.68   12.10
  -6 -10   1  204.28   13.30
  -6 -10   1  180.98   11.20
   6  10  -1  213.58   10.40
   6  10  -1  201.58   11.40
  -6  10   1  206.88   12.30
  -6  10   1  208.48   11.10
   4 -10  -1  538.25   25.40
  -4 -10   1  557.24   26.00
   4 -10  -1  583.04   23.40
  -4 -10   1  575.94   24.40
  -4  10   1  560.94   25.30
   4  10  -1  551.74   24.40
   4  10  -1  554.44   23.50
  -4  10   1  587.14   24.30
  -2 -10   1 1116.19   49.00
  -2 -10   1 1130.79   47.00
   2 -10  -1 1163.28   45.90
  -2 -10   1 1217.08   45.50
  -2  10   1 1246.58   45.90
  -2  10   1 1106.49   46.30
   2  10  -1 1132.59   45.50
   2  10  -1 1158.58   46.20
   0 -10   1 2936.61  110.29
   0 -10  -1 2870.71  108.59
   0 -10  -1 2846.32  110.39
   0  10  -1 2906.01  109.59
   0  10   1 3008.30  109.19
   0  10  -1 2807.82  109.99
   0  10   1 2783.32  109.79
   2 -10   1 3397.86  129.49
  -2 -10  -1 3502.45  131.39
  -2 -10  -1 3457.45  129.69
  -2  10  -1 3283.17  130.59
   2  10   1 3473.25  130.09
   2  10   1 3346.17  128.69
  -2  10  -1 3454.55  129.89
   4 -10   1 3069.09  117.39
  -4 -10  -1 3094.19  121.09
  -4 -10  -1 3208.38  119.09
   4  10   1 3074.69  118.89
  -4  10  -1 3070.39  118.69
   4  10   1 3090.39  117.09
  -4  10  -1 3075.89  120.09
  -6 -10  -1 3051.49  119.09
   6 -10   1 3077.59  117.79
  -6 -10  -1 2930.71  115.89
  -6  10  -1 3047.60  117.49
   6  10   1 2902.51  115.49
  -6  10  -1 2910.41  115.09
  -8 -10  -1 1409.16   67.49
   8 -10   1 1649.93   66.19
  -8 -10  -1 1521.35   64.49
   8  10   1 1588.34   64.19
  -8  10  -1 1563.24   63.39
  -8  10  -1 1668.53   66.39
  10 -10   1  438.06   24.70
 -10 -10  -1  432.86   23.90
 -10  10  -1  458.25   25.00
  10  10   1  463.95   23.30
 -10  10  -1  426.96   22.20
  12 -10   1  137.69   12.60
 -12 -10  -1  126.59   12.20
 -12  10  -1  158.08   13.70
  12  10   1  134.09   11.60
 -12  10  -1  158.68   11.70
 -11 -11   1    3.00    3.10
  11 -11  -1   10.60    4.20
 -11  11   1    4.00    2.70
  11  11  -1    2.60    2.80
 -11  11   1    6.80    3.50
   9 -11  -1   51.59    7.70
  -9 -11   1   37.40    6.40
  -9 -11   1   49.70    8.70
   9  11  -1   44.20    6.10
  -9  11   1   58.59    7.70
  -9  11   1   50.09    6.50
  -7 -11   1   61.79    6.30
   7 -11  -1   78.09    8.70
  -7 -11   1   66.49    8.90
  -7  11   1   78.49    7.40
  -7  11   1   69.39    6.10
   7  11  -1   80.09    6.60
   7  11  -1   69.79    5.30
  -5 -11   1   55.69    7.30
   5 -11  -1   50.39    6.40
  -5 -11   1   54.09    5.00
   5  11  -1   42.80    3.90
  -5  11   1   54.99    5.40
   5  11  -1   46.00    4.60
  -5  11   1   44.00    4.30
  -3 -11   1   81.99    6.60
   3 -11  -1   84.99    5.50
  -3 -11   1   78.89    5.50
  -3  11   1   81.09    5.50
   3  11  -1   83.89    5.30
   3  11  -1   74.59    5.70
   1 -11  -1   17.20    3.00
  -1 -11   1   13.20    2.80
  -1  11   1   17.10    2.60
   1  11  -1   16.10    2.50
   1  11  -1   30.20    3.70
  -1  11   1   15.50    2.70
   1 -11   1   33.10    3.40
  -1 -11  -1   27.60    2.80
  -1 -11  -1   36.10    4.60
   1  11   1   34.80    2.90
  -1  11  -1   35.70    3.40
  -1  11  -1   33.40    4.30
   1  11   1   27.10    3.50
  -3 -11  -1   11.30    3.00
   3 -11   1   13.60    2.30
  -3 -11  -1    9.50    2.30
  -3  11  -1    9.50    2.70
   3  11   1    8.80    2.20
  -3  11  -1    7.10    2.00
   3  11   1   10.30    1.90
  -5 -11  -1    1.80    2.30
  -5 -11  -1    1.50    1.70
   5 -11   1    3.00    2.10
  -5  11  -1    4.20    2.40
   5  11   1    1.10    1.70
  -5  11  -1    1.00    1.60
  -7 -11  -1    9.30    4.00
   7 -11   1   14.60    4.10
  -7 -11  -1   13.30    3.60
  -7  11  -1   15.40    3.30
   7  11   1   16.30    3.70
  -7  11  -1   12.80    3.80
  -9 -11  -1   10.30    4.60
  -9 -11  -1   10.20    3.50
   9 -11   1   11.80    4.20
  -9  11  -1   14.70    4.70
   9  11   1   20.30    4.40
  -9  11  -1   11.60    3.50
 -11 -11  -1    3.10    3.00
  11 -11   1   -1.10    2.20
  11  11   1   -0.80    2.30
 -11  11  -1    0.30    2.10
 -11  11  -1    1.00    3.20
  12 -12  -1  163.88   14.20
 -12 -12   1  179.78   14.90
 -12  12   1  194.08   15.00
 -12  12   1  196.68   13.50
  12  12  -1  163.38   12.80
 -10 -12   1   74.29   13.00
 -10 -12   1  103.89    9.80
  10 -12  -1  100.69    9.90
 -10  12   1  110.29    9.00
 -10  12   1  110.69   10.40
  10  12  -1  104.59    9.10
   8 -12  -1   57.79    8.10
  -8 -12   1   49.90    6.70
  -8 -12   1   64.89   10.10
  -8  12   1   64.39    6.20
  -8  12   1   68.69    8.60
   8  12  -1   53.89    6.80
  -6 -12   1  101.89    9.40
  -6 -12   1   98.99    7.60
   6 -12  -1   86.29    8.00
   6  12  -1  100.69    7.60
   6  12  -1  104.09    6.60
  -6  12   1  108.29    7.50
  -4 -12   1  128.69    8.10
  -4 -12   1  132.99    9.80
   4 -12  -1  142.39    7.80
   4 -12  -1  138.39    9.50
  -4  12   1  125.29    8.90
   4  12  -1  124.59    8.20
  -4  12   1  138.29    8.20
   4  12  -1  141.29    7.80
   2 -12  -1  231.78   12.10
  -2 -12   1  244.38   13.20
  -2  12   1  225.08   12.40
  -2  12   1  244.68   11.90
   2  12  -1  253.77   12.50
   2  12  -1  238.28   11.70
   0 -12  -1  777.82   33.30
   0 -12   1  783.22   33.10
   0  12  -1  815.72   33.20
   0  12   1  785.72   31.80
   0  12  -1  756.12   32.20
   0  12   1  795.72   32.90
   2 -12   1 1254.37   50.39
  -2 -12  -1 1275.47   52.19
  -2 -12  -1 1297.57   50.09
  -2  12  -1 1224.88   51.49
  -2  12  -1 1281.77   50.59
   2  12   1 1274.47   50.79
   2  12   1 1241.48   49.40
  -4 -12  -1 1373.76   54.19
  -4 -12  -1 1350.56   56.69
   4 -12   1 1376.46   52.99
   4  12   1 1273.57   53.99
  -4  12  -1 1329.87   55.59
  -4  12  -1 1340.67   53.99
  -6 -12  -1  960.90   41.70
  -6 -12  -1  839.42   37.50
   6 -12   1  806.12   38.90
   6  12   1  846.42   37.30
  -6  12  -1  900.91   39.30
  -6  12  -1  862.11   36.90
   8 -12   1  372.86   20.90
  -8 -12  -1  365.56   19.60
  -8 -12  -1  320.57   22.10
  -8  12  -1  384.56   18.80
  -8  12  -1  356.36   20.50
   8  12   1  338.37   18.60
  10 -12   1  188.88   14.50
 -10 -12  -1  150.58   15.50
 -10 -12  -1  182.58   13.60
  10  12   1  182.38   12.70
 -10  12  -1  207.78   15.20
 -10  12  -1  190.48   12.50
 -11 -13   1   16.40    5.20
  11 -13  -1   15.70    5.10
  11  13  -1   16.60    4.80
 -11  13   1   19.90    5.90
 -11  13   1   18.80    4.50
  -9 -13   1   96.19    8.90
   9 -13  -1  104.59   10.00
  -9 -13   1   62.39   10.70
  -9  13   1   94.49    8.20
  -9  13   1   94.59    9.20
   9  13  -1   86.09    8.00
  -7 -13   1  243.08   14.30
  -7 -13   1  255.07   17.50
   7 -13  -1  212.48   14.70
  -7  13   1  273.17   14.10
  -7  13   1  241.58   15.10
   7  13  -1  256.17   14.30
   5 -13  -1  217.58   13.70
  -5 -13   1  256.27   15.10
  -5 -13   1  220.38   12.30
   5  13  -1  210.58   12.30
   5  13  -1  222.28   11.50
  -5  13   1  240.18   12.40
  -5  13   1  198.38   13.10
  -3 -13   1   47.30    6.20
   3 -13  -1   52.69    4.70
   3  13  -1   54.69    4.50
   3  13  -1   53.09    5.00
  -3  13   1   54.19    5.40
  -3  13   1   54.29    4.60
  -1 -13   1    2.10    1.70
   1 -13  -1    1.50    1.50
   1  13  -1    1.30    1.20
  -1  13   1   10.70    2.70
   1  13  -1    4.90    2.00
  -1  13   1    1.90    1.30
  -1 -13  -1   60.29    5.60
   1 -13   1   63.79    5.20
  -1  13  -1   53.39    5.10
  -1  13  -1   58.79    4.80
   1  13   1   48.40    4.80
   1  13   1   65.09    4.50
   3 -13   1  203.48   10.70
  -3 -13  -1  204.68   11.00
  -3 -13  -1  195.68   12.70
  -3  13  -1  198.18   12.30
   3  13   1  209.08   11.50
  -3  13  -1  202.18   11.20
  -5 -13  -1  295.27   17.80
   5 -13   1  294.97   16.80
  -5 -13  -1  280.17   15.10
   5  13   1  283.07   15.10
  -5  13  -1  275.67   14.80
  -5  13  -1  288.37   16.70
   7 -13   1  113.99   10.30
  -7 -13  -1  105.49   11.00
  -7 -13  -1  108.89    8.80
  -7  13  -1  111.49   10.00
   7  13   1  111.39    8.70
  -7  13  -1  123.49    8.70
  -9 -13  -1    8.20    3.50
  -9 -13  -1    3.50    3.70
   9 -13   1    9.60    4.20
  -9  13  -1   -0.50    2.20
   9  13   1    3.80    2.50
  -9  13  -1    7.10    3.90
  11 -13   1    8.80    4.80
 -11 -13  -1    4.60    3.50
  11  13   1    7.70    3.60
 -11  13  -1    6.70    3.50
 -11  13  -1    1.80    3.30
 -10 -14   1  229.68   15.50
 -10 -14   1  188.78   18.10
  10 -14  -1  241.08   16.90
 -10  14   1  248.68   16.60
 -10  14   1  222.18   14.30
  10  14  -1  218.88   14.50
  -8 -14   1  312.87   18.00
   8 -14  -1  363.96   20.20
  -8 -14   1  289.67   21.10
  -8  14   1  335.47   19.50
   8  14  -1  304.07   17.50
  -8  14   1  337.97   17.50
  -6 -14   1  684.63   33.00
  -6 -14   1  607.84   28.90
   6 -14  -1  646.84   31.10
  -6  14   1  633.54   28.70
   6  14  -1  633.94   29.30
  -6  14   1  666.03   30.90
   4 -14  -1  657.73   30.40
  -4 -14   1  683.83   31.40
  -4  14   1  647.14   28.50
   4  14  -1  661.73   28.00
  -4  14   1  627.44   29.90
   4  14  -1  652.43   29.20
  -2 -14   1  385.76   20.10
   2 -14  -1  416.26   19.30
  -2  14   1  402.76   19.70
   2  14  -1  401.86   19.30
  -2  14   1  430.66   18.80
   2  14  -1  395.96   18.40
   0 -14  -1  472.05   22.30
   0 -14   1  473.75   22.10
   0  14   1  489.25   20.70
   0  14  -1  454.05   21.00
   0  14  -1  480.35   22.00
   0  14   1  457.85   21.70
   2 -14   1  553.74   24.70
  -2 -14  -1  546.05   26.30
   2  14   1  533.25   24.80
  -2  14  -1  613.14   26.30
  -2  14  -1  531.95   24.50
  -4 -14  -1  458.35   24.00
  -4 -14  -1  479.55   26.80
   4 -14   1  453.05   21.50
  -4  14  -1  446.16   21.40
   4  14   1  437.06   21.50
  -4  14  -1  480.15   23.50
  -6 -14  -1  305.67   19.80
  -6 -14  -1  297.97   16.80
   6 -14   1  305.47   18.60
  -6  14  -1  318.77   16.60
   6  14   1  334.87   17.10
  -6  14  -1  316.07   18.60
  -8 -14  -1  167.28   15.60
   8 -14   1  189.38   14.00
  -8 -14  -1  186.18   12.70
  -8  14  -1  200.88   14.30
   8  14   1  173.08   11.90
  -8  14  -1  162.18   11.40
 -10 -14  -1  135.19   17.50
  10 -14   1  160.38   13.90
 -10 -14  -1  145.99   12.30
 -10  14  -1  161.38   13.90
  10  14   1  135.29   11.30
 -10  14  -1  187.78   12.20
  -9 -15   1   89.79   13.60
   9 -15  -1   92.19   11.10
  -9 -15   1   93.99    9.10
   9  15  -1   66.29    8.30
  -9  15   1   84.99   10.40
  -9  15   1   84.69    8.10
  -7 -15   1  182.98   15.20
   7 -15  -1  155.88   12.40
  -7 -15   1  171.58   11.70
   7  15  -1  180.08   11.90
  -7  15   1  178.58   12.90
  -7  15   1  181.88   11.30
  -5 -15   1  311.47   19.30
   5 -15  -1  339.17   18.90
   5  15  -1  317.07   17.20
  -5  15   1  343.47   16.80
  -5  15   1  331.67   18.50
  -3 -15   1  176.28   12.20
   3 -15  -1  177.98   10.60
  -3  15   1  183.48   11.60
  -3  15   1  178.18   10.40
   3  15  -1  173.38   10.90
   3  15  -1  192.38   10.30
   1 -15  -1   23.40    4.20
  -1 -15   1   19.90    4.00
   1  15  -1   32.70    4.30
   1  15  -1   30.90    4.60
  -1  15   1   35.30    4.30
  -1  15   1   25.20    4.20
   1 -15   1    1.50    1.80
  -1 -15  -1   -0.60    1.90
  -1  15  -1    2.00    1.60
   1  15   1    2.00    1.60
  -1  15  -1    1.00    1.70
  -3 -15  -1   19.90    4.60
   3 -15   1   19.50    3.50
  -3  15  -1   23.40    4.70
   3  15   1   20.50    3.80
  -3  15  -1   14.00    3.20
  -5 -15  -1   27.30    6.10
   5 -15   1   17.50    4.50
  -5  15  -1   24.80    4.30
   5  15   1   18.50    3.80
  -5  15  -1   21.20    5.00
  -7 -15  -1    2.40    3.80
  -7 -15  -1   -0.50    1.80
   7 -15   1   -0.40    2.40
   7  15   1    1.40    1.90
  -7  15  -1    0.00    2.60
  -7  15  -1    0.60    2.00
  -9 -15  -1    7.30    3.60
   9 -15   1    4.80    3.70
  -9 -15  -1    7.90    5.20
  -9  15  -1    7.50    4.00
  -9  15  -1    4.30    3.30
   9  15   1    4.10    3.00
   8 -16  -1  543.65   28.90
  -8 -16   1  543.95   32.10
  -8  16   1  597.04   29.40
   8  16  -1  499.75   26.50
  -8  16   1  549.85   26.30
  -6 -16   1  876.41   41.60
   6 -16  -1  776.52   38.80
  -6  16   1  842.92   36.70
   6  16  -1  826.52   37.30
  -6  16   1  876.51   39.40
   4 -16  -1  668.33   34.10
  -4 -16   1  739.63   35.40
  -4  16   1  774.22   32.70
  -4  16   1  781.82   34.90
   4  16  -1  777.72   33.70
  -2 -16   1  561.74   26.60
   2 -16  -1  544.25   25.30
  -2  16   1  526.05   25.60
  -2  16   1  565.54   24.40
   2  16  -1  525.05   25.30
   2  16  -1  529.55   24.10
   0 -16  -1  434.46   22.20
   0 -16   1  468.95   22.20
   0  16  -1  455.15   22.20
   0  16   1  449.56   21.70
   0  16  -1  442.76   20.80
   2 -16   1  186.58   11.00
  -2 -16  -1  163.68   11.90
  -2  16  -1  176.08   10.60
   2  16   1  167.78   10.70
  -2  16  -1  172.38   11.60
  -4 -16  -1   42.30    7.20
  -4  16  -1   46.50    7.20
   4  16   1   34.30    5.20
  -4  16  -1   32.70    5.00
  -6 -16  -1   96.49   12.40
   6 -16   1  106.79   10.20
  -6  16  -1   91.99    7.90
   6  16   1  100.49    8.40
  -6  16  -1  106.69   10.10
  -8 -16  -1  143.69   11.60
  -8 -16  -1  168.98   16.10
   8 -16   1  128.19   12.30
   8  16   1  163.18   11.70
  -8  16  -1  153.78   11.20
  -8  16  -1  194.68   14.60
  -9 -17   1  131.19   17.50
   9 -17  -1  137.29   12.90
  -9  17   1  160.18   13.20
  -9  17   1  129.59   10.50
   9  17  -1  155.78   11.70
  -7 -17   1  138.49   13.90
   7 -17  -1  156.18   12.70
   7  17  -1  151.18   11.30
  -7  17   1  157.58   10.90
  -7  17   1  169.78   13.10
   5 -17  -1  140.19   12.10
  -5 -17   1  193.88   14.50
  -5  17   1  171.58   11.10
  -5  17   1  203.58   13.60
   5  17  -1  180.38   12.00
  -3 -17   1  297.97   17.60
   3 -17  -1  313.27   16.20
  -3  17   1  281.07   16.80
   3  17  -1  284.07   16.20
  -1 -17   1  355.86   19.50
   1 -17  -1  372.36   19.40
  -1  17   1  385.16   19.60
   1  17  -1  374.56   19.30
  -1 -17  -1  265.27   15.70
   1 -17   1  268.17   14.80
  -1  17  -1  258.87   14.00
  -1  17  -1  261.87   15.30
   1  17   1  240.88   14.40
   3 -17   1  154.48   10.20
  -3 -17  -1  152.28   12.10
   3  17   1  157.98   10.70
  -3  17  -1  149.99   10.00
  -3  17  -1  169.58   12.20
   5 -17   1  171.28   13.50
  -5 -17  -1  189.28   14.80
   5  17   1  188.28   12.20
  -5  17  -1  197.48   14.20
  -5  17  -1  183.78   11.70
   7 -17   1  180.78   15.00
  -7 -17  -1  197.08   17.30
   7  17   1  215.08   13.90
  -7  17  -1  228.78   13.90
  -7  17  -1  236.78   16.50
  -8 -18   1  154.68   15.80
   8 -18  -1  145.89   12.90
  -8  18   1  154.18   11.30
  -8  18   1  171.88   14.00
  -6 -18   1  174.88   15.10
   6 -18  -1  192.58   14.30
  -6  18   1  171.08   11.80
   6  18  -1  183.98   12.70
  -6  18   1  208.08   14.70
  -4 -18   1  189.18   14.20
  -4  18   1  188.38   13.40
   4  18  -1  180.08   12.10
   2 -18  -1  143.99   10.30
  -2 -18   1  135.09   10.90
   2  18  -1  150.68   10.60
  -2  18   1  136.39   10.60
   0 -18   1   30.20    5.60
   0 -18  -1   35.30    5.80
   0  18   1   38.60    6.00
   0  18  -1   36.80    5.90
  -2 -18  -1    2.40    2.70
   2 -18   1    4.40    2.80
   2  18   1    3.30    2.30
  -2  18  -1    5.90    2.50
  -2  18  -1    2.90    2.50
   4 -18   1    3.80    3.40
  -4 -18  -1    7.30    4.10
  -4  18  -1    8.90    3.30
  -4  18  -1    4.70    3.40
   4  18   1    5.00    2.90
  -6 -18  -1    2.00    3.70
   6 -18   1   15.60    5.10
  -6  18  -1    4.40    3.80
  -6  18  -1    3.80    2.70
   6  18   1    6.50    2.90
  -5 -19   1    0.00    3.50
   5  19  -1    3.80    3.10
  -5  19   1    4.50    3.80
  -3 -19   1   13.10    4.30
  -3  19   1   10.90    3.70
   3  19  -1   12.40    3.60
   1 -19  -1   70.49    7.50
  -1 -19   1   59.49    8.10
   1  19  -1   71.39    8.60
  -1  19   1   66.19    8.30
  -1 -19  -1  145.59   11.80
   1 -19   1  169.68   11.70
  -1  19  -1  166.88   12.30
   1  19   1  162.98   11.40
  -3 -19  -1  164.68   13.00
   3  19   1  137.49   10.70
  -3  19  -1  146.19   12.00
  -3  19  -1  150.58   10.50
  -5 -19  -1  180.48   14.90
   5 -19   1  150.08   13.10
  -5  19  -1  149.88   11.10
   5  19   1  168.48   11.80
  -5  19  -1  161.88   13.70
  -4 -20   1  209.58   16.20
   4  20  -1  229.38   14.80
  -4  20   1  228.28   16.00
   2 -20  -1  178.28   12.60
  -2 -20   1  165.58   13.20
   2  20  -1  181.78   12.80
  -2  20   1  190.58   13.40
   0 -20  -1  195.58   13.60
   0 -20   1  185.88   13.10
   0  20   1  169.48   12.60
   0  20  -1  177.68   13.10
   2 -20   1  141.79   11.00
  -2 -20  -1  151.28   12.40
  -2  20  -1  163.88   12.80
   2  20   1  152.28   11.40
  -4 -20  -1   99.69   12.50
  -4  20  -1  126.29   11.70
  -4  20  -1  104.79    9.00
   4  20   1   97.89    9.10
  -3 -21   1  202.48   15.20
  -3  21   1  192.48   14.70
   3  21  -1  188.08   13.70
   1 -21  -1  289.97   17.70
  -1 -21   1  280.87   17.90
   1  21  -1  276.97   17.50
  -1  21   1  274.27   17.40
   1 -21   1  526.25   27.40
  -1 -21  -1  541.15   28.60
   1  21   1  576.14   28.10
  -1  21  -1  541.75   28.70
  14   0  -2  533.65   31.30
  14   0  -2  614.44   29.00
 -14   0   2  602.84   30.60
 -14   0   2  567.04   34.40
  12   0  -2 1334.97   56.19
  12   0  -2 1261.07   58.99
 -12   0   2 1335.77   60.69
 -12   0   2 1423.76   57.99
 -10   0   2 1825.02   78.99
  10   0  -2 1880.91   78.99
 -10   0   2 2000.30   77.49
  10   0  -2 1949.80   76.89
   8   0  -2 1046.50   44.00
  -8   0   2 1099.59   44.10
   8   0  -2 1072.09   45.20
  -8   0   2 1027.30   44.70
  -6   0   2  637.04   26.50
   6   0  -2  627.54   27.00
  -6   0   2  629.44   27.10
  -4   0   2  805.72   31.40
   4   0  -2  805.92   32.00
  -4   0   2  769.12   31.80
  -2   0   2  266.17   12.10
   2   0  -2  310.57   12.00
  -2   0  -2 2637.84  104.09
  -2   0  -2 2737.93  104.19
  -2   0  -2 2711.23  104.39
   2   0   2 2909.21  105.49
   2   0   2 2856.91  104.59
   4   0   2 3208.68  117.59
  -4   0  -2 3029.50  116.09
  -4   0  -2 3040.20  116.79
  -4   0  -2 3051.89  116.59
   4   0   2 3149.28  117.09
  -4   0  -2 3003.10  116.29
  -6   0  -2 4097.79  154.98
  -6   0  -2 3963.90  154.18
  -6   0  -2 3926.61  155.08
   6   0   2 4276.67  155.58
   6   0   2 4209.88  156.48
  -6   0  -2 4017.20  153.98
   8   0   2 3669.23  140.59
   8   0   2 3665.23  142.29
  -8   0  -2 3683.23  140.69
  -8   0  -2 3631.84  139.09
  -8   0  -2 3566.14  140.19
  10   0   2 1744.73   76.59
  10   0   2 1823.62   74.29
 -10   0  -2 1812.72   75.09
 -10   0  -2 1947.51   75.49
 -12   0  -2  867.11   40.60
  12   0   2  797.12   41.10
 -12   0  -2  865.51   40.00
  12   0   2  833.72   38.20
  14   0   2  440.16   28.00
  14   0   2  415.06   24.00
 -14   0  -2  540.85   29.90
 -14   0  -2  508.05   27.60
 -13  -1   2   -0.60    3.20
  13  -1  -2    3.60    3.30
  13  -1  -2   -1.00    2.10
 -13  -1   2    2.10    2.60
  13   1  -2    1.20    2.00
 -13   1   2    2.60    3.40
  13   1  -2    0.10    2.30
 -13   1   2    1.50    2.80
 -11  -1   2    4.90    3.00
  11  -1  -2    7.30    3.10
  11  -1  -2    4.10    3.10
 -11  -1   2    5.30    2.90
  11   1  -2    6.80    3.40
 -11   1   2    5.40    3.20
  11   1  -2    5.80    2.50
 -11   1   2    8.50    3.40
   9  -1  -2  124.39    9.60
  -9  -1   2  125.59    8.60
  -9  -1   2  135.99   10.00
   9  -1  -2  119.69    8.60
  -9   1   2  107.19    8.20
  -9   1   2  111.99    9.20
   9   1  -2  119.59    8.30
   9   1  -2  115.79    9.20
  -7  -1   2  443.26   20.60
   7  -1  -2  460.95   21.30
  -7  -1   2  465.95   21.60
  -7   1   2  481.75   21.10
   7   1  -2  448.36   21.60
   7   1  -2  486.05   21.10
  -7   1   2  452.75   21.40
  -5  -1   2  672.73   27.90
  -5  -1   2  681.33   28.50
   5  -1  -2  704.53   28.80
  -5  -1   2  645.84   27.20
  -5   1   2  680.33   28.50
  -5   1   2  706.73   28.20
   5   1  -2  717.43   28.70
   5   1  -2  696.63   28.30
  -3  -1   2  953.30   35.10
   3  -1  -2  933.61   35.90
  -3  -1   2  825.02   35.50
  -3   1   2  955.80   35.40
   3   1  -2  967.20   35.60
   3   1  -2  951.60   35.50
  -3   1   2  788.72   35.40
  -1  -1  -2 2010.50   75.79
  -3  -1  -2  482.35   18.90
  -3  -1  -2  495.25   19.70
  -3  -1  -2  473.25   19.70
  -3  -1  -2  476.95   19.60
   3  -1   2  503.55   20.00
  -3   1  -2  449.76   19.20
  -3   1  -2  465.95   19.30
  -3   1  -2  474.75   19.10
  -3   1  -2  450.45   19.50
   3   1   2  488.35   20.00
   3   1   2  485.55   19.60
  -5  -1  -2  165.58    8.80
   5  -1   2  184.98    9.40
  -5  -1  -2  146.79    8.50
  -5  -1  -2  156.68    8.40
  -5  -1  -2  166.98    8.20
   5   1   2  179.38    9.10
  -5   1  -2  158.58    7.90
  -5   1  -2  160.88    8.10
  -5   1  -2  158.08    8.90
  -5   1  -2  173.98    8.60
   5   1   2  172.58    9.50
  -7  -1  -2   31.30    4.40
  -7  -1  -2   32.70    4.60
  -7  -1  -2   23.10    3.30
   7  -1   2   31.30    4.50
   7  -1   2   36.00    5.50
   7   1   2   31.30    4.40
  -7   1  -2   39.60    5.20
  -7   1  -2   29.20    3.70
   7   1   2   31.90    5.00
  -7   1  -2   38.50    4.60
   9  -1   2    0.10    1.70
   9  -1   2    1.40    2.00
  -9  -1  -2    1.60    1.70
  -9  -1  -2    0.30    1.60
   9   1   2   -0.60    1.80
  -9   1  -2   -0.10    1.30
  -9   1  -2    1.50    1.80
   9   1   2    2.50    1.70
  -9   1  -2    0.90    1.60
  11  -1   2    5.30    2.60
  11  -1   2    0.60    2.10
 -11  -1  -2    4.50    2.80
 -11  -1  -2    0.40    2.10
 -11   1  -2    5.20    2.90
 -11   1  -2    2.00    2.30
  11   1   2    1.10    1.80
  11   1   2    0.90    2.30
  13  -1   2   10.10    4.80
 -13  -1  -2   13.00    5.00
  13  -1   2    8.50    3.60
 -13  -1  -2    9.10    4.10
  13   1   2   11.00    4.60
 -13   1  -2   15.70    5.30
 -13   1  -2   11.10    4.70
  13   1   2   14.40    4.00
 -14  -2   2  301.67   18.40
  14  -2  -2  286.47   17.00
 -14  -2   2  233.28   20.40
  14  -2  -2  237.18   18.80
  14   2  -2  293.17   16.80
  14   2  -2  246.78   18.40
 -14   2   2  277.27   18.20
 -12  -2   2  436.06   26.30
  12  -2  -2  457.85   23.40
 -12  -2   2  474.15   24.00
  12  -2  -2  442.76   25.50
 -12   2   2  462.65   24.10
  12   2  -2  454.85   24.90
  12   2  -2  457.65   22.60
 -12   2   2  435.36   26.00
 -10  -2   2  537.95   26.70
  10  -2  -2  484.75   24.30
 -10  -2   2  517.45   24.50
  10   2  -2  468.55   25.10
 -10   2   2  538.35   25.00
 -10   2   2  508.65   26.10
  10   2  -2  503.75   23.80
  -8  -2   2  214.98   12.00
  -8  -2   2  217.88   12.90
   8  -2  -2  224.98   12.60
  -8   2   2  226.08   12.40
  -8   2   2  217.78   12.80
   8   2  -2  225.38   12.00
   8   2  -2  223.78   12.90
  -6  -2   2   93.79    5.90
   6  -2  -2   87.89    6.30
  -6  -2   2   84.69    6.20
  -6  -2   2   83.39    5.40
  -6   2   2   91.59    6.20
  -6   2   2   97.59    6.20
   6   2  -2  100.79    6.10
   6   2  -2   87.39    6.20
  -4  -2   2   47.60    3.30
  -4  -2   2   49.80    3.60
   4  -2  -2   46.00    3.80
  -4  -2   2   49.90    3.30
   4   2  -2   48.40    3.40
  -4   2   2   51.29    3.40
  -4   2   2   50.59    3.60
   4   2  -2   50.59    3.50
  -4   2   2   41.20    3.30
  -2  -2   2    6.60    1.20
  -2  -2   2    7.70    1.30
   2  -2  -2    1.20    0.70
  -2   2   2    2.80    0.70
   2   2  -2    1.30    0.50
   2  -2   2   86.19    4.60
  -2  -2  -2   76.99    4.10
   2  -2   2   77.49    5.60
  -2  -2  -2   69.49    4.30
   2   2   2   79.29    4.20
  -2   2  -2   65.39    4.00
  -2   2  -2   67.09    3.90
  -2   2  -2   67.39    3.80
   4  -2   2  389.96   18.90
  -4  -2  -2  444.96   18.70
  -4  -2  -2  459.95   18.90
  -4  -2  -2  429.36   18.80
  -4   2  -2  420.36   18.10
  -4   2  -2  436.46   17.90
  -4   2  -2  424.66   18.80
  -4   2  -2  432.06   18.10
   4   2   2  463.85   19.10
   4   2   2  462.35   18.50
  -6  -2  -2 1264.97   50.19
  -6  -2  -2 1263.67   50.29
   6  -2   2 1093.59   50.19
  -6  -2  -2 1289.37   49.99
  -6   2  -2 1204.78   48.30
   6   2   2 1313.97   51.09
  -6   2  -2 1196.88   50.39
  -6   2  -2 1265.87   49.30
  -6   2  -2 1281.47   49.60
   6   2   2 1335.17   50.09
  -8  -2  -2 1107.29   46.10
   8  -2   2 1159.48   46.60
  -8  -2  -2 1060.69   45.70
   8   2   2 1106.19   45.30
  -8   2  -2 1125.69   45.50
  -8   2  -2 1101.49   46.40
  -8   2  -2 1097.79   44.70
   8   2   2 1032.90   46.50
  10  -2   2  509.95   27.60
 -10  -2  -2  534.45   26.20
  10  -2   2  490.55   25.40
 -10  -2  -2  491.35   25.20
  10   2   2  514.55   24.50
 -10   2  -2  547.25   26.40
 -10   2  -2  530.35   24.30
  10   2   2  549.65   26.90
 -10   2  -2  507.95   25.30
  12  -2   2  340.17   22.20
 -12  -2  -2  318.27   20.50
 -12  -2  -2  312.27   19.30
  12  -2   2  332.47   19.20
 -12   2  -2  381.06   21.30
  12   2   2  322.57   20.70
 -12   2  -2  353.26   20.50
  12   2   2  318.57   17.90
  14  -2   2  179.08   16.60
  14  -2   2  191.28   14.20
 -14  -2  -2  213.88   17.60
 -14  -2  -2  225.38   16.30
  14   2   2  159.08   15.40
 -14   2  -2  216.48   16.50
 -13  -3   2   64.39   10.90
  13  -3  -2   55.09    7.70
 -13  -3   2   40.40    7.00
  13  -3  -2   35.70    7.70
 -13   3   2   40.90    7.30
  13   3  -2   54.09    7.10
  13   3  -2   46.90    8.10
 -11  -3   2   28.90    5.10
  11  -3  -2   27.30    5.10
 -11  -3   2   37.00    7.20
 -11   3   2   44.70    7.30
  11   3  -2   32.80    5.10
 -11   3   2   40.20    6.50
  11   3  -2   28.30    5.40
  -9  -3   2    4.40    2.40
   9  -3  -2    0.10    1.50
  -9  -3   2    3.70    2.00
   9   3  -2    7.00    2.70
  -9   3   2    4.80    2.10
  -9   3   2    9.40    3.00
   9   3  -2    5.90    2.20
  -7  -3   2  101.39    7.10
  -7  -3   2   82.29    6.10
  -7  -3   2  100.69    6.50
   7  -3  -2   94.79    7.00
  -7   3   2   93.29    6.30
  -7   3   2   99.59    6.90
   7   3  -2   92.99    6.30
  -7   3   2   87.79    6.60
   7   3  -2   87.89    6.60
  -5  -3   2  982.30   37.10
  -5  -3   2  885.01   37.10
  -5  -3   2  904.01   37.40
   5  -3  -2  919.11   38.00
  -5   3   2  919.11   36.90
   5   3  -2  931.21   36.90
   5   3  -2  975.90   37.50
  -5   3   2  897.81   37.30
  -5   3   2  931.71   37.50
   3  -3  -2 1698.43   63.89
  -3  -3   2 1696.63   62.99
  -3  -3   2 1556.04   63.19
  -3  -3   2 1660.23   63.49
   3   3  -2 1611.14   62.99
   3   3  -2 1732.73   63.19
  -3   3   2 1654.83   63.39
  -3   3   2 1637.34   62.99
  -1  -3   2 1226.38   45.50
   1   3  -2 1138.99   44.50
  -1   3   2 1152.58   44.40
   1  -3   2  590.34   27.10
  -1  -3  -2  634.44   24.80
   1  -3   2  684.43   25.50
  -1  -3  -2  626.04   25.30
   1   3   2  641.74   24.60
  -1   3  -2  621.14   24.90
  -1   3  -2  615.04   24.70
  -1   3  -2  625.44   24.70
  -3  -3  -2   45.90    3.30
  -3  -3  -2   44.90    3.50
   3  -3   2   50.99    3.40
  -3  -3  -2   44.90    3.40
  -3   3  -2   46.10    2.90
  -3   3  -2   43.60    3.10
  -3   3  -2   36.30    3.20
   3   3   2   44.10    2.70
  -3   3  -2   38.50    2.60
   3   3   2   39.80    3.20
   5  -3   2  115.59    6.00
  -5  -3  -2   99.09    6.40
   5  -3   2  103.49    6.90
  -5  -3  -2   96.99    6.30
  -5  -3  -2   97.79    6.50
   5   3   2  103.39    6.70
  -5   3  -2   95.79    5.90
   5   3   2  103.49    6.00
  -5   3  -2  100.49    5.80
  -5   3  -2   98.69    6.70
  -5   3  -2  102.89    5.20
  -7  -3  -2  236.18   12.80
   7  -3   2  238.78   13.50
  -7  -3  -2  242.58   12.90
  -7   3  -2  228.68   13.30
  -7   3  -2  264.77   12.60
   7   3   2  259.77   12.60
  -7   3  -2  244.18   12.30
   7   3   2  240.78   13.40
  -9  -3  -2  227.78   13.60
  -9  -3  -2  221.08   13.20
   9  -3   2  238.08   13.80
   9   3   2  228.68   12.40
  -9   3  -2  211.48   12.60
  -9   3  -2  221.68   13.80
  -9   3  -2  213.48   12.10
   9   3   2  204.98   13.50
  11  -3   2   64.09    8.20
 -11  -3  -2   76.39    7.80
 -11  -3  -2   79.99    8.30
  11  -3   2   78.69   10.80
 -11   3  -2   88.19    8.90
 -11   3  -2   69.59    6.70
  11   3   2   72.19    6.60
  11   3   2   62.79    8.60
 -13  -3  -2    0.30    2.50
  13  -3   2    1.90    3.30
  13  -3   2    2.60    2.70
 -13  -3  -2    6.70    3.70
  13   3   2    0.80    2.70
 -13   3  -2    0.80    3.20
 -14  -4   2  151.58   12.50
  14  -4  -2  111.39   14.20
 -14  -4   2  150.28   18.30
  14  -4  -2  135.99   11.70
  14   4  -2  153.68   11.10
  14   4  -2  139.19   12.90
 -14   4   2  164.28   13.30
 -12  -4   2  224.78   16.80
 -12  -4   2  211.98   14.20
  12  -4  -2  224.88   14.40
  12   4  -2  218.98   15.10
  12   4  -2  221.18   13.10
 -12   4   2  193.98   14.20
 -10  -4   2  398.26   19.90
 -10  -4   2  419.66   21.90
  10  -4  -2  360.26   19.90
  10   4  -2  368.06   20.20
 -10   4   2  369.26   20.80
 -10   4   2  379.16   20.10
  10   4  -2  395.26   19.00
   8  -4  -2  877.71   39.00
  -8  -4   2  887.91   39.30
  -8  -4   2  866.51   38.00
  -8   4   2  943.51   39.00
   8   4  -2  904.91   38.80
  -8   4   2  919.21   38.80
  -8   4   2  918.01   37.80
   8   4  -2  941.71   37.70
   6  -4  -2 2120.29   79.09
  -6  -4   2 2067.89   77.79
  -6  -4   2 1845.92   78.09
  -6  -4   2 2035.60   78.39
   6   4  -2 1986.50   78.19
   6   4  -2 2054.59   77.49
  -6   4   2 2014.10   78.39
  -6   4   2 1954.80   77.49
  -6   4   2 1984.90   78.09
  -4  -4   2 2349.96   88.69
  -4  -4   2 2354.96   89.09
   4  -4  -2 2264.57   89.59
  -4  -4   2 2221.68   89.09
   4   4  -2 2386.56   88.59
   4   4  -2 2395.46   88.89
  -4   4   2 2378.16   89.29
  -4   4   2 2293.47   88.59
  -2  -4   2 1070.09   42.20
   2  -4  -2 1117.99   42.50
  -2  -4   2 1108.19   42.90
   2  -4  -2 1100.19   42.60
   2   4  -2 1094.59   42.20
   2   4  -2 1136.99   42.10
  -2   4   2 1105.09   42.00
  -2   4   2 1077.79   42.30
  -2   4   2 1075.39   42.50
   0  -4  -2 3454.25  132.49
   0  -4   2 3707.33  133.39
   0  -4  -2 3611.74  133.09
   0   4   2 3624.24  132.49
   0   4  -2 3362.76  132.39
   0   4  -2 3680.63  132.69
   0   4   2 3318.87  132.49
   2  -4   2 4801.22  182.38
   2  -4   2 5057.09  179.18
  -2  -4  -2 4800.82  178.98
  -2  -4  -2 4848.71  179.58
  -2   4  -2 4868.51  178.78
  -2   4  -2 4497.05  179.18
   2   4   2 4708.83  178.78
  -2   4  -2 4564.04  178.38
  -4  -4  -2 1585.04   63.39
   4  -4   2 1652.03   64.09
  -4  -4  -2 1674.33   64.09
   4  -4   2 1690.23   62.69
  -4  -4  -2 1665.93   63.29
   4   4   2 1677.03   63.49
  -4   4  -2 1587.94   63.89
  -4   4  -2 1668.33   62.99
  -4   4  -2 1557.14   61.99
   4   4   2 1602.14   61.99
  -4   4  -2 1567.84   61.99
   6  -4   2  788.32   28.40
  -6  -4  -2  693.13   29.70
  -6  -4  -2  677.83   30.20
   6  -4   2  705.93   30.50
  -6  -4  -2  678.53   29.80
  -6   4  -2  679.03   30.40
   6   4   2  701.03   30.10
  -6   4  -2  652.03   28.80
  -6   4  -2  655.03   28.50
   6   4   2  733.03   28.60
  -8  -4  -2  488.25   23.60
   8  -4   2  507.05   24.30
  -8  -4  -2  489.95   23.40
  -8  -4  -2  459.75   23.50
  -8   4  -2  551.44   24.90
   8   4   2  512.55   22.30
  -8   4  -2  514.05   22.70
   8   4   2  494.95   24.10
  -8   4  -2  500.55   22.60
 -10  -4  -2  401.86   21.20
  10  -4   2  348.47   20.20
 -10  -4  -2  368.06   20.00
 -10   4  -2  365.96   18.90
  10   4   2  380.26   21.10
 -10   4  -2  411.56   21.60
  10   4   2  399.66   18.80
 -12  -4  -2  299.27   19.30
  12  -4   2  247.98   19.20
  12  -4   2  277.77   17.60
 -12  -4  -2  297.97   18.00
 -12   4  -2  297.77   19.00
  12   4   2  294.57   18.90
 -13  -5   2   17.10    4.80
  13  -5  -2   15.20    4.40
 -13  -5   2   15.30    5.60
  13   5  -2   12.10    3.60
 -13   5   2   10.90    3.90
  13   5  -2   15.20    4.80
 -11  -5   2   36.30    6.70
  11  -5  -2   40.60    6.40
 -11  -5   2   46.80    6.50
 -11   5   2   41.00    6.30
  11   5  -2   45.70    7.00
  11   5  -2   49.20    6.00
  -9  -5   2  186.88   12.40
   9  -5  -2  183.88   12.00
  -9  -5   2  188.98   11.30
   9   5  -2  194.48   10.80
  -9   5   2  173.48   10.80
  -9   5   2  189.38   12.00
  -9   5   2  194.08   12.00
   9   5  -2  184.58   11.80
   7  -5  -2  738.13   33.10
  -7  -5   2  759.62   32.10
  -7  -5   2  802.72   33.30
  -7   5   2  732.83   32.20
  -7   5   2  781.42   32.00
  -7   5   2  782.22   33.00
   7   5  -2  757.02   31.60
   7   5  -2  746.63   32.50
  -5  -5   2 2449.55   88.59
   5  -5  -2 2231.88   89.49
  -5  -5   2 2318.97   88.89
  -5  -5   2 2362.56   89.59
  -5   5   2 1944.11   88.09
  -5   5   2 2340.97   89.19
   5   5  -2 2381.46   88.79
  -5   5   2 2375.66   88.39
   5   5  -2 2375.36   88.19
   3  -5  -2 2712.23  101.69
  -3  -5   2 2602.54  100.99
   3  -5  -2 2759.32  100.39
  -3  -5   2 2753.52  101.89
   3   5  -2 2699.93  100.99
   3   5  -2 2666.13  100.79
  -3   5   2 2735.43  100.89
  -3   5   2 2640.64  101.39
  -3   5   2 2451.75  100.69
   1  -5  -2 2249.68   81.79
   1  -5  -2 2268.27   82.09
  -1  -5   2 2193.08   82.49
  -1  -5   2 1970.10   81.19
   1  -5  -2 2060.19   81.29
  -1   5   2 2138.39   81.69
  -1   5   2 2097.39   81.39
  -1   5   2 2316.17   81.39
   1   5  -2 2189.08   81.79
   1   5  -2 2140.69   81.59
  -1  -5  -2 4042.60  148.49
  -1  -5  -2 3943.21  147.59
   1  -5   2 4056.09  147.99
   1  -5   2 3876.71  151.38
  -1   5  -2 3700.73  147.79
   1   5   2 3944.81  147.49
  -1   5  -2 3945.21  147.69
   3  -5   2 1658.13   60.59
  -3  -5  -2 1654.33   61.89
  -3  -5  -2 1597.34   60.99
   3   5   2 1588.84   60.89
   3   5   2 1496.05   59.19
  -3   5  -2 1486.65   59.89
  -3   5  -2 1630.14   60.69
  -3   5  -2 1462.15   61.29
  -5  -5  -2  100.49    6.70
   5  -5   2  108.99    7.50
  -5  -5  -2  111.79    7.60
   5  -5   2  118.69    6.10
  -5  -5  -2  105.29    7.00
   5   5   2  108.49    7.00
  -5   5  -2  108.19    5.80
  -5   5  -2  109.59    7.50
  -5   5  -2  107.59    6.50
  -5   5  -2  109.99    5.50
   5   5   2  111.39    5.70
  -7  -5  -2   14.40    3.30
  -7  -5  -2   15.80    3.30
   7  -5   2   17.10    3.60
  -7  -5  -2   13.30    3.20
   7   5   2   20.20    3.90
  -7   5  -2   18.60    2.90
  -7   5  -2   18.70    4.00
   7   5   2   16.30    2.60
  -7   5  -2   13.30    2.70
  -9  -5  -2   17.90    3.80
   9  -5   2   24.90    4.90
  -9  -5  -2   20.60    4.40
   9   5   2   17.60    3.90
   9   5   2   25.60    3.80
  -9   5  -2   17.20    4.10
  -9   5  -2   18.50    3.70
 -11  -5  -2   37.90    6.90
 -11  -5  -2   30.80    5.60
  11  -5   2   27.80    5.60
 -11   5  -2   28.70    6.00
 -11   5  -2   25.30    4.70
  11   5   2   24.80    5.20
 -13  -5  -2   35.00    6.70
  13  -5   2   45.80    9.30
  13  -5   2   51.89    8.10
 -13  -5  -2   43.30    8.40
 -13   5  -2   49.90    8.80
  13   5   2   38.00    7.20
  14  -6  -2    0.90    2.90
 -14  -6   2    0.70    3.00
 -14  -6   2   -1.30    3.70
  14  -6  -2    0.80    3.10
  14   6  -2    2.20    2.90
 -14   6   2    0.70    3.10
  14   6  -2    0.50    2.30
 -12  -6   2    8.40    3.30
  12  -6  -2    3.10    2.80
 -12  -6   2    3.10    3.00
 -12   6   2    2.90    2.60
  12   6  -2    3.70    2.90
  12   6  -2    2.20    2.00
  10  -6  -2   42.40    6.60
 -10  -6   2   55.89    8.00
 -10  -6   2   44.00    6.10
 -10   6   2   60.29    6.80
  10   6  -2   51.99    5.00
 -10   6   2   57.59    7.50
  10   6  -2   47.30    6.60
  -8  -6   2  152.38   11.10
  -8  -6   2  168.08   11.20
   8  -6  -2  190.98   11.60
  -8  -6   2  173.28   10.30
  -8   6   2  175.68   11.20
  -8   6   2  186.58   11.80
   8   6  -2  178.78    9.80
  -8   6   2  186.48   10.40
   8   6  -2  172.08   10.60
   6  -6  -2  786.32   35.80
  -6  -6   2  836.32   35.50
  -6  -6   2  799.42   36.10
   6   6  -2  860.71   35.20
  -6   6   2  871.31   34.80
   6   6  -2  891.91   34.50
  -6   6   2  907.11   36.00
  -6   6   2  836.82   34.80
  -4  -6   2 2362.76   93.59
   4  -6  -2 2377.66   93.39
  -4  -6   2 2351.46   92.69
   4  -6  -2 2554.54   91.49
  -4   6   2 2534.85   92.49
   4   6  -2 2423.86   92.29
  -4   6   2 2377.06   93.19
   4   6  -2 2432.46   92.69
  -2  -6   2 2210.18   86.89
   2  -6  -2 2406.96   87.29
  -2  -6   2 2318.97   88.19
   2  -6  -2 2197.88   87.59
  -2   6   2 2197.38   86.59
  -2   6   2 2334.57   87.49
   2   6  -2 2334.57   87.19
   2   6  -2 2408.36   87.39
  -2   6   2 2306.07   86.99
   0  -6  -2 2134.89   79.99
   0  -6  -2 2067.99   78.99
   0  -6   2 2181.08   83.29
   0  -6   2 2229.18   79.99
   0   6   2 1808.02   78.79
   0   6   2 2127.59   79.29
   0   6  -2 2131.59   79.39
   0   6  -2 2025.40   79.19
  -2  -6  -2 1798.22   68.39
  -2  -6  -2 1857.01   69.49
   2  -6   2 1760.32   72.69
   2  -6   2 1838.72   68.19
   2   6   2 1813.92   68.29
  -2   6  -2 1590.84   68.69
  -2   6  -2 1781.92   68.29
  -4  -6  -2  290.67   13.90
   4  -6   2  331.37   13.00
  -4  -6  -2  289.47   14.70
   4   6   2  291.27   13.70
  -4   6  -2  268.67   13.30
  -4   6  -2  262.17   14.20
  -4   6  -2  273.17   11.90
   4   6   2  299.47   12.10
  -6  -6  -2   14.60    3.50
   6  -6   2   22.40    4.10
  -6  -6  -2   14.60    2.90
  -6  -6  -2   14.20    3.00
   6   6   2   15.80    2.20
  -6   6  -2   25.80    3.50
   6   6   2   16.50    3.10
  -6   6  -2   18.80    3.70
  -8  -6  -2    0.60    1.80
  -8  -6  -2    0.20    1.60
   8  -6   2   -1.70    1.70
  -8  -6  -2    2.00    1.90
   8   6   2    0.60    1.10
   8   6   2    1.90    1.80
  -8   6  -2    0.80    1.30
  -8   6  -2    0.80    1.90
 -10  -6  -2   -1.20    1.70
 -10  -6  -2    0.60    2.10
  10  -6   2   -1.50    2.00
  10   6   2   -0.80    1.70
 -10   6  -2    1.20    1.90
 -10   6  -2    1.00    2.30
 -12  -6  -2    8.70    3.90
  12  -6   2   13.70    4.80
 -12  -6  -2    8.00    3.80
  12   6   2   18.50    5.30
 -12   6  -2   21.30    5.70
 -12   6  -2   12.00    3.90
 -13  -7   2  183.18   13.30
 -13  -7   2  182.08   16.20
  13  -7  -2  197.78   14.10
  13   7  -2  161.88   13.30
 -13   7   2  180.08   14.10
  13   7  -2  182.68   12.00
 -11  -7   2  285.87   18.60
 -11  -7   2  290.57   16.60
  11  -7  -2  289.47   17.50
  11   7  -2  271.47   16.90
  11   7  -2  306.17   15.70
 -11   7   2  288.27   17.50
  -9  -7   2  338.57   18.50
   9  -7  -2  324.77   18.30
  -9  -7   2  320.87   17.00
  -9   7   2  342.07   18.20
  -9   7   2  330.17   16.90
   9   7  -2  312.87   17.30
   9   7  -2  346.17   16.40
  -7  -7   2  352.86   17.70
  -7  -7   2  308.57   18.20
   7  -7  -2  358.16   18.20
  -7   7   2  355.66   17.80
   7   7  -2  359.46   17.20
   7   7  -2  359.86   16.30
  -7   7   2  371.16   16.80
   5  -7  -2  511.55   23.40
   5  -7  -2  538.75   20.90
  -5  -7   2  536.35   24.00
  -5  -7   2  503.35   22.70
  -5   7   2  530.85   23.30
   5   7  -2  516.15   22.00
   5   7  -2  528.25   22.70
  -5   7   2  531.55   22.30
  -3  -7   2  794.02   31.90
  -3  -7   2  803.02   33.10
   3  -7  -2  805.12   32.90
   3  -7  -2  811.62   31.60
  -3   7   2  766.22   31.40
  -3   7   2  770.72   32.40
   3   7  -2  812.92   32.20
   3   7  -2  797.62   31.90
  -3   7   2  852.31   32.00
   1  -7  -2 1030.40   40.50
  -1  -7   2 1023.90   43.80
  -1  -7   2  968.40   39.20
   1  -7  -2 1091.39   39.50
  -1  -7   2 1031.60   40.90
  -1   7   2 1076.59   39.60
  -1   7   2 1025.80   40.20
   1   7  -2 1010.00   40.10
   1   7  -2 1040.50   40.20
  -1   7   2  964.80   39.40
   1  -7   2  826.82   36.00
   1  -7   2  815.22   31.70
  -1  -7  -2  793.42   32.40
  -1  -7  -2  797.02   31.40
   1   7   2  786.32   30.30
   1   7   2  768.92   31.40
  -1   7  -2  805.12   31.60
  -1   7  -2  721.03   31.60
  -3  -7  -2  423.66   18.50
  -3  -7  -2  420.56   19.50
   3  -7   2  442.76   17.90
  -3   7  -2  399.06   19.10
   3   7   2  407.26   16.70
   3   7   2  427.36   18.40
  -5  -7  -2  522.15   24.60
  -5  -7  -2  566.84   26.30
   5  -7   2  577.74   25.80
   5  -7   2  627.54   23.20
   5   7   2  556.04   24.60
  -5   7  -2  526.25   25.50
   5   7   2  556.34   22.50
  -5   7  -2  558.04   24.20
  -7  -7  -2  554.34   27.50
  -7  -7  -2  538.95   25.80
   7  -7   2  579.84   27.00
  -7   7  -2  533.45   24.80
  -7   7  -2  602.64   27.40
   7   7   2  589.14   25.90
   7   7   2  553.64   23.30
  -9  -7  -2  229.08   13.90
  -9  -7  -2  242.88   14.80
   9  -7   2  252.97   15.50
  -9  -7  -2  231.38   15.70
   9   7   2  250.57   14.60
  -9   7  -2  241.08   13.50
  -9   7  -2  230.78   15.30
 -11  -7  -2  156.68   11.60
  11  -7   2  140.39   12.00
 -11  -7  -2  149.79   12.30
  11   7   2  144.39   11.70
 -11   7  -2  155.48   10.80
 -11   7  -2  188.58   13.80
 -13  -7  -2  157.28   12.70
  13  -7   2  143.19   12.80
 -13  -7  -2  140.99   13.90
  13  -7   2  135.99   14.10
  13   7   2  143.19   12.70
 -13   7  -2  152.38   11.60
 -13   7  -2  175.28   14.50
 -12  -8   2    0.60    2.90
  12  -8  -2    4.00    3.20
 -12   8   2    3.50    2.80
  12   8  -2    3.30    2.80
  12   8  -2    3.60    2.50
  10  -8  -2    2.50    2.50
 -10  -8   2    7.60    3.10
  10   8  -2    5.80    2.60
 -10   8   2    5.80    3.00
 -10   8   2    7.10    2.70
  10   8  -2    7.00    2.60
   8  -8  -2   70.09    8.10
  -8  -8   2   92.19    7.60
  -8  -8   2   64.39    8.50
  -8   8   2   94.19    6.70
   8   8  -2   84.69    6.00
   8   8  -2   67.99    6.30
  -8   8   2   78.29    7.10
  -6  -8   2  327.87   17.90
  -6  -8   2  338.17   16.70
   6  -8  -2  339.07   17.40
  -6   8   2  365.06   17.30
  -6   8   2  354.66   16.10
   6   8  -2  344.77   15.60
   6   8  -2  332.27   16.30
   4  -8  -2  910.41   40.20
   4  -8  -2  999.60   38.50
  -4  -8   2  991.70   40.90
  -4  -8   2  972.00   39.50
  -4   8   2  996.10   39.20
  -4   8   2 1010.10   40.30
   4   8  -2  988.40   39.00
   4   8  -2  997.40   39.60
  -2  -8   2 1615.64   60.79
  -2  -8   2 1662.33   65.19
  -2  -8   2 1559.64   62.19
   2  -8  -2 1605.54   61.79
   2  -8  -2 1601.54   61.39
   2   8  -2 1575.64   61.19
  -2   8   2 1578.84   60.89
   2   8  -2 1564.24   61.39
  -2   8   2 1521.55   61.39
  -2   8   2 1577.14   60.19
   0  -8  -2 1621.84   58.79
   0  -8   2 1512.55   63.79
   0  -8   2 1553.34   59.79
   0  -8  -2 1575.14   60.09
   0   8  -2 1500.95   59.29
   0   8  -2 1488.45   59.39
   0   8   2 1523.25   58.69
   0   8   2 1447.26   59.09
   0   8   2 1569.04   58.39
  -2  -8  -2  402.56   18.80
   2  -8   2  413.56   17.50
  -2  -8  -2  415.36   17.70
  -2   8  -2  396.16   18.40
   2   8   2  405.36   16.30
  -2   8  -2  390.66   17.60
   2   8   2  419.76   17.80
  -4  -8  -2   41.90    5.50
   4  -8   2   42.30    3.30
  -4  -8  -2   38.60    4.00
  -4   8  -2   36.60    4.80
  -4   8  -2   45.00    4.00
   4   8   2   41.40    2.70
   4   8   2   40.30    3.80
  -6  -8  -2    8.90    2.70
  -6  -8  -2    6.50    2.80
   6  -8   2    8.50    2.80
   6   8   2   15.00    3.00
  -6   8  -2    6.90    2.20
  -6   8  -2    7.50    2.70
  -8  -8  -2    5.10    2.60
  -8  -8  -2    2.70    2.60
   8  -8   2    9.20    3.30
  -8   8  -2    3.80    2.20
   8   8   2    4.30    2.40
  -8   8  -2    0.90    2.00
 -10  -8  -2   13.90    4.30
  10  -8   2   10.60    4.00
 -10   8  -2   18.70    4.10
 -10   8  -2    9.00    4.00
  10   8   2   10.40    3.40
  12  -8   2    2.30    3.20
 -12  -8  -2    2.30    3.10
 -12   8  -2    3.10    2.80
  12   8   2   10.30    4.30
 -12   8  -2    6.60    4.00
 -13  -9   2  423.46   25.50
  13  -9  -2  341.57   21.70
 -13   9   2  377.86   22.50
  13   9  -2  356.46   21.50
  11  -9  -2  665.33   33.00
 -11  -9   2  675.13   33.90
  11   9  -2  657.13   29.70
  11   9  -2  615.94   31.30
 -11   9   2  725.03   33.20
 -11   9   2  668.33   31.00
  -9  -9   2  445.56   22.90
   9  -9  -2  437.16   23.00
  -9  -9   2  366.66   23.70
  -9   9   2  465.35   23.00
   9   9  -2  466.35   20.60
  -9   9   2  459.75   21.50
   9   9  -2  439.36   21.90
  -7  -9   2  118.99   10.10
  -7  -9   2  128.39    8.90
   7  -9  -2  135.39    9.70
   7   9  -2  126.69    8.60
   7   9  -2  142.19    8.00
  -7   9   2  139.59    9.50
  -7   9   2  126.79    8.30
   5  -9  -2  119.49    8.30
  -5  -9   2  118.39    7.60
  -5  -9   2  125.19    8.90
   5   9  -2  132.59    7.20
  -5   9   2  130.59    7.50
   5   9  -2  115.89    7.50
  -5   9   2  122.59    8.20
  -3  -9   2   69.09    6.60
   3  -9  -2   67.19    4.60
  -3  -9   2   65.19    4.60
   3  -9  -2   82.39    5.70
  -3  -9   2   72.79    5.70
  -3   9   2   70.19    5.20
   3   9  -2   71.09    4.70
   3   9  -2   71.59    5.00
  -3   9   2   85.49    5.00
  -1  -9   2   11.60    2.30
  -1  -9   2   12.80    1.70
   1  -9  -2   10.90    1.50
   1  -9  -2    9.30    2.10
  -1  -9   2   13.00    3.60
  -1   9   2    7.00    1.70
  -1   9   2    9.70    1.70
   1   9  -2   10.90    2.00
   1   9  -2    8.60    1.80
  -1   9   2    8.60    1.40
   1  -9   2  118.79    6.70
  -1  -9  -2  115.09    7.30
  -1  -9  -2  109.39    6.20
  -1   9  -2  105.59    6.70
   1   9   2  114.49    6.60
  -1   9  -2  114.89    6.60
   1   9   2  118.29    5.70
  -3  -9  -2  259.37   13.90
   3  -9   2  250.97   11.80
  -3  -9  -2  255.57   12.60
   3   9   2  246.28   12.40
   3   9   2  261.47   10.90
  -3   9  -2  255.57   13.50
   5  -9   2  729.33   27.30
   5  -9   2  653.53   30.30
  -5  -9  -2  681.93   29.30
  -5  -9  -2  654.83   31.10
   5   9   2  657.43   28.80
  -5   9  -2  617.94   28.40
  -5   9  -2  662.63   30.40
   7  -9   2 1068.79   47.00
  -7  -9  -2 1073.19   48.40
  -7  -9  -2 1111.79   45.80
  -7   9  -2 1079.29   47.00
  -7   9  -2 1069.69   44.50
   7   9   2 1041.20   44.90
  -9  -9  -2  615.34   34.70
  -9  -9  -2  700.13   33.00
   9  -9   2  680.63   33.70
  -9   9  -2  754.22   31.70
  -9   9  -2  726.13   34.40
   9   9   2  700.63   32.30
  11  -9   2  340.97   20.90
 -11  -9  -2  317.97   20.10
  11   9   2  313.07   19.00
 -11   9  -2  340.87   21.10
 -11   9  -2  336.27   18.40
  12 -10  -2   32.10    6.90
 -12 -10   2   30.50    7.30
  12  10  -2   32.40    6.30
 -12  10   2   29.70    6.40
 -12  10   2   33.00    5.90
  10 -10  -2   28.80    5.80
 -10 -10   2   41.60    7.00
  10  10  -2   32.20    4.70
  10  10  -2   35.50    5.90
 -10  10   2   36.50    6.30
 -10  10   2   32.50    5.30
  -8 -10   2   40.40    7.40
  -8 -10   2   38.30    5.70
   8 -10  -2   36.90    5.90
   8  10  -2   43.30    4.90
  -8  10   2   35.80    5.10
   8  10  -2   49.99    6.20
  -8  10   2   42.10    6.30
   6 -10  -2  121.09    9.10
  -6 -10   2  131.89    8.80
  -6 -10   2  142.29   10.50
   6  10  -2  141.79    8.00
   6  10  -2  143.29    8.80
  -6  10   2  148.89    8.60
  -6  10   2  136.09    9.40
  -4 -10   2  314.27   16.20
   4 -10  -2  319.07   15.90
  -4 -10   2  298.97   14.50
  -4 -10   2  299.87   16.90
   4 -10  -2  321.07   14.10
   4  10  -2  309.57   14.80
  -4  10   2  287.97   15.20
   4  10  -2  330.97   14.50
  -4  10   2  308.57   14.40
  -2 -10   2  321.97   15.30
   2 -10  -2  303.67   14.40
  -2 -10   2  317.57   17.90
  -2 -10   2  314.47   13.60
   2  10  -2  293.57   14.30
  -2  10   2  303.77   14.50
   2  10  -2  307.07   14.10
  -2  10   2  318.17   13.90
   0 -10  -2  356.56   16.40
   0 -10  -2  347.67   14.70
   0 -10   2  350.46   15.90
   0 -10   2  346.77   19.90
   0  10   2  337.07   14.70
   0  10   2  354.96   14.60
   0  10  -2  321.67   15.50
   0  10   2  331.47   15.40
   0  10  -2  326.67   15.30
  -2 -10  -2  281.17   13.40
   2 -10   2  288.97   13.40
  -2 -10  -2  278.27   14.70
   2  10   2  271.87   12.10
  -2  10  -2  296.07   14.50
  -2  10  -2  292.87   13.70
   2  10   2  281.67   13.50
  -4 -10  -2  169.08    9.60
   4 -10   2  170.58    8.40
  -4 -10  -2  137.29   10.40
  -4  10  -2  146.49   10.10
   4  10   2  146.29    9.00
  -4  10  -2  170.28    9.30
  -6 -10  -2   92.19    7.50
   6 -10   2   86.99    8.10
  -6 -10  -2   95.29    9.00
   6  10   2   92.39    7.20
  -6  10  -2   95.19    7.10
  -6  10  -2  127.59    9.40
  -8 -10  -2   52.09    8.60
   8 -10   2   49.30    7.20
  -8 -10  -2   51.99    7.20
  -8  10  -2   61.19    8.20
   8  10   2   51.29    6.60
  -8  10  -2   62.69    6.00
  10 -10   2   48.30    8.20
 -10 -10  -2   39.80    6.70
 -10  10  -2   43.40    6.50
  10  10   2   37.70    6.30
 -10  10  -2   36.00    7.20
 -12 -10  -2   43.10    8.20
  12 -10   2   27.90    6.60
 -12  10  -2   32.60    7.60
  12  10   2   36.50    6.50
 -12  10  -2   21.30    5.30
  11 -11  -2  777.52   39.20
 -11 -11   2  832.22   39.90
  11  11  -2  787.52   37.60
 -11  11   2  858.11   39.40
 -11  11   2  854.31   37.50
  -9 -11   2  875.21   39.90
   9 -11  -2  915.81   40.90
  -9 -11   2  775.32   42.20
  -9  11   2  934.81   40.50
   9  11  -2  826.92   38.40
  -9  11   2  925.41   38.50
   9  11  -2  910.51   37.30
  -7 -11   2  665.43   30.50
   7 -11  -2  670.23   31.60
  -7 -11   2  656.93   33.20
  -7  11   2  708.73   31.50
   7  11  -2  633.34   29.90
  -7  11   2  717.73   29.90
   7  11  -2  706.33   29.10
  -5 -11   2  545.55   26.20
   5 -11  -2  515.05   25.20
  -5 -11   2  533.25   24.00
  -5  11   2  570.54   25.30
  -5  11   2  567.34   23.90
   5  11  -2  529.65   24.20
   5  11  -2  545.15   23.50
  -3 -11   2  329.47   19.00
   3 -11  -2  342.67   16.80
  -3 -11   2  321.47   17.10
   3 -11  -2  376.36   16.20
  -3 -11   2  346.17   15.60
   3  11  -2  351.36   15.90
  -3  11   2  343.57   16.60
   3  11  -2  344.87   16.30
  -3  11   2  356.96   15.80
   1 -11  -2  303.27   15.00
  -1 -11   2  321.37   18.90
  -1 -11   2  299.27   15.10
  -1  11   2  322.47   13.90
  -1  11   2  306.57   14.70
   1  11  -2  304.67   14.40
   1  11  -2  315.27   14.90
  -1 -11  -2  801.32   31.20
   1 -11   2  770.32   31.90
  -1 -11  -2  779.62   33.10
  -1  11  -2  723.13   32.20
  -1  11  -2  729.23   31.60
   1  11   2  829.62   30.60
   1  11   2  727.43   31.70
  -3 -11  -2 1197.08   47.80
   3 -11   2 1221.18   47.20
  -3 -11  -2 1152.08   49.70
  -3  11  -2 1202.18   49.40
  -3  11  -2 1232.98   48.00
   3  11   2 1107.39   47.60
  -5 -11  -2 1536.35   59.49
   5 -11   2 1450.35   60.89
  -5 -11  -2 1447.36   61.89
  -5  11  -2 1414.76   60.59
   5  11   2 1409.06   58.79
  -5  11  -2 1502.65   58.89
  -7 -11  -2 1402.46   61.19
  -7 -11  -2 1479.75   65.39
   7 -11   2 1538.45   63.69
  -7  11  -2 1592.74   60.89
   7  11   2 1465.95   60.89
  -7  11  -2 1463.85   63.09
   9 -11   2  946.51   46.00
  -9 -11  -2  864.71   48.30
  -9 -11  -2 1028.70   45.50
  -9  11  -2 1137.59   48.00
  -9  11  -2 1077.19   44.10
   9  11   2 1041.10   44.50
  11 -11   2  548.05   30.70
 -11 -11  -2  593.34   30.50
  11  11   2  505.15   28.10
 -11  11  -2  640.04   28.90
 -11  11  -2  573.44   31.20
  12 -12  -2    6.90    4.30
 -12 -12   2    5.40    4.10
 -12  12   2    7.00    3.60
  12  12  -2    3.60    2.90
 -12  12   2   13.50    4.90
  10 -12  -2   -0.70    2.20
 -10 -12   2    0.40    5.10
 -10 -12   2   -0.60    2.40
  10  12  -2    0.10    2.00
 -10  12   2    0.20    1.80
 -10  12   2    3.00    3.20
   8 -12  -2   52.29    7.20
  -8 -12   2   47.10    8.20
  -8 -12   2   50.89    6.80
   8  12  -2   62.49    5.40
  -8  12   2   60.09    7.70
   8  12  -2   52.39    6.60
  -8  12   2   62.99    6.90
  -6 -12   2  193.78   13.40
  -6 -12   2  194.68   11.30
   6 -12  -2  172.68   11.80
  -6  12   2  202.68   12.30
   6  12  -2  187.88   11.20
  -6  12   2  179.58   10.60
   6  12  -2  183.18   10.30
  -4 -12   2  315.77   15.40
   4 -12  -2  302.57   16.50
  -4 -12   2  319.87   17.40
   4 -12  -2  328.77   15.20
   4  12  -2  328.27   15.90
  -4  12   2  317.07   15.20
   4  12  -2  344.67   15.40
  -4  12   2  315.57   16.50
   2 -12  -2  669.23   28.20
  -2 -12   2  640.64   28.90
  -2 -12   2  668.03   32.40
  -2  12   2  711.33   27.50
   2  12  -2  615.84   27.90
  -2  12   2  627.94   28.10
   2  12  -2  650.23   27.60
   0 -12  -2  591.24   26.20
   0 -12   2  587.74   25.70
   0  12  -2  587.04   25.10
   0  12   2  570.74   25.30
   0  12  -2  582.04   25.70
   0  12   2  599.54   24.20
   2 -12   2  232.28   12.00
  -2 -12  -2  263.57   12.30
  -2 -12  -2  268.87   14.20
   2  12   2  225.88   12.30
  -2  12  -2  240.18   13.40
  -2  12  -2  234.08   12.40
  -4 -12  -2   74.79    7.60
   4 -12   2   81.09    5.50
  -4 -12  -2   79.69    6.40
   4  12   2   81.59    6.40
  -4  12  -2   83.19    6.30
  -4  12  -2   73.99    7.10
  -6 -12  -2    0.30    1.70
  -6 -12  -2    7.00    3.80
   6 -12   2    1.40    2.50
   6  12   2    1.50    1.90
  -6  12  -2    2.60    1.90
  -6  12  -2    0.90    2.20
  -8 -12  -2   17.20    4.30
  -8 -12  -2   15.10    5.50
   8 -12   2   14.30    4.80
  -8  12  -2   16.80    5.00
  -8  12  -2   23.60    4.40
   8  12   2   14.30    3.80
 -10 -12  -2   10.30    5.80
  10 -12   2    4.20    3.70
 -10 -12  -2   10.60    4.00
 -10  12  -2   11.10    3.90
 -10  12  -2   17.60    5.30
  10  12   2    8.20    3.50
 -11 -13   2  180.68   14.20
  11 -13  -2  184.28   14.30
 -11  13   2  177.18   14.20
  11  13  -2  164.18   12.50
 -11  13   2  189.98   13.00
  -9 -13   2  193.18   16.50
   9 -13  -2  192.48   14.20
  -9 -13   2  194.58   13.50
   9  13  -2  194.48   12.80
  -9  13   2  216.68   12.90
  -9  13   2  208.48   14.20
  -7 -13   2  313.87   17.50
   7 -13  -2  316.07   18.60
  -7 -13   2  321.07   20.30
   7  13  -2  331.07   17.50
   7  13  -2  360.96   16.70
  -7  13   2  366.96   19.10
  -7  13   2  328.07   17.00
  -5 -13   2  298.47   15.10
  -5 -13   2  275.67   16.90
   5 -13  -2  289.37   16.40
   5  13  -2  286.87   15.20
   5  13  -2  298.17   14.50
  -5  13   2  304.87   14.90
  -5  13   2  294.77   16.10
   3 -13  -2   82.99    5.90
  -3 -13   2   62.29    6.10
   3 -13  -2   59.79    5.80
   3  13  -2   65.29    5.70
   3  13  -2   68.59    5.40
  -3  13   2   69.49    6.00
  -3  13   2   73.19    5.40
   1 -13  -2   66.39    5.80
  -1 -13   2   63.49    5.70
  -1  13   2   82.19    5.10
  -1  13   2   53.09    5.00
   1  13  -2   65.39    5.50
   1  13  -2   60.59    5.00
   1 -13   2  213.28   11.80
  -1 -13  -2  236.88   13.30
  -1  13  -2  229.28   12.00
  -1  13  -2  230.58   12.80
   1  13   2  225.98   12.10
  -3 -13  -2  255.47   13.00
   3 -13   2  244.38   12.50
  -3 -13  -2  252.97   14.90
   3  13   2  250.37   13.30
  -3  13  -2  244.68   13.20
  -3  13  -2  241.78   14.30
  -5 -13  -2  222.58   15.00
  -5 -13  -2  211.68   12.60
   5  13   2  207.68   12.30
  -5  13  -2  212.78   12.40
  -5  13  -2  227.78   14.30
  -7 -13  -2  244.58   14.70
  -7 -13  -2  263.37   18.30
   7 -13   2  215.38   15.60
  -7  13  -2  249.38   16.30
   7  13   2  242.08   14.30
  -7  13  -2  232.18   13.80
  -9 -13  -2  168.58   16.50
  -9 -13  -2  204.78   13.90
   9 -13   2  209.88   15.20
  -9  13  -2  208.08   15.30
  -9  13  -2  178.28   12.50
   9  13   2  188.78   13.00
  11 -13   2  166.58   14.10
 -11 -13  -2  152.28   12.90
 -11  13  -2  135.79   11.10
  11  13   2  132.99   11.40
 -11  13  -2  127.59   13.20
 -10 -14   2   45.40    7.50
  10 -14  -2   40.30    7.50
 -10 -14   2   31.60    8.50
 -10  14   2   49.10    8.00
 -10  14   2   45.80    6.70
  10  14  -2   44.50    6.80
  -8 -14   2   19.50    4.50
   8 -14  -2   16.80    5.00
  -8 -14   2    8.30    4.70
  -8  14   2   24.00    4.60
  -8  14   2   19.90    4.90
   8  14  -2   17.00    4.10
   6 -14  -2   18.40    4.40
  -6 -14   2   25.50    4.50
  -6 -14   2   12.80    4.40
  -6  14   2   14.40    3.30
  -6  14   2   11.80    4.00
   6  14  -2   22.90    4.20
   6  14  -2   14.40    3.10
  -4 -14   2  132.19   10.30
   4 -14  -2  133.79    9.70
  -4  14   2  138.09    9.80
   4  14  -2  129.49    8.90
   4  14  -2  140.59    8.50
  -4  14   2  140.09    8.60
  -2 -14   2  127.99    8.90
   2 -14  -2  126.89    8.40
  -2  14   2  119.49    7.40
  -2  14   2  113.09    8.20
   2  14  -2  113.09    8.10
   2  14  -2  119.59    7.70
   0 -14  -2   50.89    5.50
   0 -14   2   60.49    5.50
   0  14   2   57.29    5.30
   0  14  -2   54.19    5.00
   0  14  -2   71.09    6.00
  -2 -14  -2   14.30    3.60
   2 -14   2   15.10    3.20
  -2  14  -2   16.00    3.70
  -2  14  -2   18.00    3.40
   2  14   2   20.10    3.70
   4 -14   2   19.30    3.30
  -4 -14  -2   14.70    4.20
  -4 -14  -2   13.00    3.20
  -4  14  -2   19.60    4.40
  -4  14  -2   15.50    3.30
   4  14   2   22.40    4.10
   6 -14   2  115.89   10.30
  -6 -14  -2  108.79    8.90
  -6 -14  -2  120.89   11.60
   6  14   2  112.69    8.80
  -6  14  -2  131.49   10.80
  -6  14  -2  112.29    8.60
  -8 -14  -2   91.49    8.60
   8 -14   2   70.09    9.70
  -8 -14  -2   85.69   12.90
  -8  14  -2   83.89    7.70
   8  14   2   90.59    8.10
  -8  14  -2   56.69    8.80
 -10 -14  -2   30.50    8.60
 -10 -14  -2   33.50    6.50
  10 -14   2   38.20    7.60
  10  14   2   31.80    6.00
 -10  14  -2   41.90    8.50
 -10  14  -2   45.90    7.00
   9 -15  -2  387.56   22.50
  -9 -15   2  365.86   20.80
  -9 -15   2  338.47   24.60
   9  15  -2  382.66   20.50
  -9  15   2  367.46   19.90
  -9  15   2  409.36   22.50
   7 -15  -2  668.73   32.60
  -7 -15   2  664.93   34.90
  -7  15   2  703.83   32.80
   7  15  -2  672.83   31.10
  -7  15   2  663.63   30.40
   5 -15  -2 1228.28   53.09
  -5 -15   2 1208.98   54.19
   5  15  -2 1216.58   51.59
  -5  15   2 1271.07   50.89
  -5  15   2 1241.08   52.89
   5  15  -2 1269.77   50.69
   3 -15  -2 1373.56   56.09
  -3 -15   2 1360.96   57.89
   3  15  -2 1363.86   55.49
  -3  15   2 1378.26   56.99
   3  15  -2 1381.56   56.49
  -3  15   2 1426.06   55.49
  -1 -15   2 1330.47   54.19
   1 -15  -2 1288.27   53.89
   1  15  -2 1322.27   52.79
   1  15  -2 1308.57   53.79
  -1  15   2 1283.67   53.39
   1 -15   2 1546.05   61.39
  -1 -15  -2 1534.25   62.79
   1  15   2 1472.05   61.19
  -1  15  -2 1583.44   62.59
  -1  15  -2 1465.15   60.79
  -3 -15  -2 1052.79   46.50
   3 -15   2 1046.00   43.40
  -3  15  -2 1044.20   43.90
   3  15   2 1020.40   44.00
  -3  15  -2 1089.99   46.30
  -5 -15  -2  431.46   24.60
   5 -15   2  411.76   23.30
   5  15   2  429.46   21.40
  -5  15  -2  427.96   23.40
  -5  15  -2  449.95   21.50
   7 -15   2  218.08   16.40
  -7 -15  -2  267.47   15.60
  -7 -15  -2  231.28   18.50
  -7  15  -2  245.18   14.60
   7  15   2  245.38   14.80
  -7  15  -2  273.57   17.60
   9 -15   2  154.68   13.50
  -9 -15  -2  162.68   16.80
  -9 -15  -2  166.08   12.80
   9  15   2  167.88   12.10
  -9  15  -2  158.98   11.70
  -9  15  -2  173.18   14.40
   8 -16  -2   76.09   10.10
  -8 -16   2   89.59   12.90
  -8  16   2   95.69    8.30
   8  16  -2  103.99    8.90
  -8  16   2  105.49    9.90
   6 -16  -2  177.58   13.10
  -6 -16   2  187.68   14.60
  -6  16   2  198.68   11.80
   6  16  -2  177.38   12.10
  -6  16   2  203.98   13.70
  -4 -16   2  372.96   21.20
  -4  16   2  413.66   18.90
   4  16  -2  388.96   18.80
  -4  16   2  358.06   20.10
   4  16  -2  373.26   19.40
  -2 -16   2  565.34   26.80
   2 -16  -2  566.14   25.90
  -2  16   2  530.55   25.80
   2  16  -2  564.14   24.90
   2  16  -2  530.15   25.70
   0 -16  -2  574.44   27.10
   0 -16   2  551.94   26.40
   0  16   2  562.94   26.20
   0  16  -2  564.74   25.70
   0  16  -2  596.64   27.10
   2 -16   2  403.56   19.50
  -2 -16  -2  400.76   21.50
  -2  16  -2  381.86   19.30
   2  16   2  400.76   19.80
  -2  16  -2  407.46   21.30
  -4 -16  -2  205.88   14.70
   4  16   2  216.38   12.80
  -4  16  -2  199.48   14.20
  -4  16  -2  205.38   12.50
   6 -16   2  111.49   10.90
  -6 -16  -2  115.59   12.20
  -6  16  -2  115.39    9.20
  -6  16  -2  145.39   12.00
   6  16   2  125.59    9.50
  -8 -16  -2   82.29    8.50
  -8 -16  -2  104.19   15.30
   8 -16   2   67.29   10.10
  -8  16  -2   70.39    8.30
  -8  16  -2   76.19   10.90
   8  16   2   65.89    8.40
  -9 -17   2   43.60    9.90
   9 -17  -2   37.70    7.30
   9  17  -2   22.90    5.20
  -9  17   2   35.70    7.20
  -9  17   2   25.70    5.30
  -7 -17   2   71.69   10.90
   7 -17  -2   72.19    9.40
  -7  17   2   78.29    9.60
  -7  17   2   67.09    7.70
   7  17  -2   61.59    7.90
  -5 -17   2  279.97   18.10
   5  17  -2  261.27   15.50
  -5  17   2  270.87   16.70
  -3 -17   2  548.05   27.60
   3 -17  -2  563.14   26.10
   3  17  -2  530.95   26.20
  -3  17   2  565.74   26.90
  -1 -17   2  495.15   24.30
   1 -17  -2  472.65   23.90
   1  17  -2  498.85   22.90
  -1  17   2  479.35   23.70
   1  17  -2  499.75   24.20
  -1 -17  -2  271.57   16.10
   1 -17   2  255.17   14.70
   1  17   2  253.07   14.60
  -1  17  -2  247.78   14.00
  -1  17  -2  277.17   16.00
   3 -17   2   64.79    6.20
  -3 -17  -2   66.49    8.90
   3  17   2   71.49    6.80
  -3  17  -2   57.59    8.20
  -3  17  -2   63.49    7.30
   5 -17   2   18.30    5.00
  -5 -17  -2   28.10    6.50
  -5  17  -2   15.40    4.90
  -5  17  -2   26.20    4.90
   5  17   2   33.90    5.60
   7 -17   2   12.00    4.80
  -7 -17  -2   16.60    6.40
  -7  17  -2   15.60    5.10
   7  17   2   25.40    5.20
  -7  17  -2   17.00    4.30
   8 -18  -2   13.30    5.00
  -8 -18   2   14.80    6.50
  -8  18   2   16.60    4.40
  -8  18   2   12.30    4.60
   8  18  -2   13.40    4.30
  -6 -18   2   13.40    5.30
   6  18  -2    8.00    3.60
  -6  18   2    7.90    4.10
  -4 -18   2   11.20    4.40
  -4  18   2   18.80    4.80
   4  18  -2   24.30    5.00
   2 -18  -2   31.50    5.50
  -2 -18   2   26.90    5.50
   2  18  -2   20.60    4.60
  -2  18   2   33.50    5.60
   0 -18   2   15.70    4.10
   0 -18  -2   10.60    3.60
   0  18  -2   17.60    3.70
   0  18  -2   18.00    4.30
   0  18   2   15.80    3.90
  -2 -18  -2   15.00    4.40
   2 -18   2   11.50    3.20
  -2  18  -2   16.90    4.90
   2  18   2   13.70    3.60
  -2  18  -2   12.30    3.50
  -4 -18  -2   50.69    8.30
  -4  18  -2   48.50    8.10
  -4  18  -2   61.99    7.40
   4  18   2   47.90    6.70
  -6 -18  -2  133.89   13.60
   6 -18   2  125.49   12.20
  -6  18  -2  133.59   10.40
  -6  18  -2  135.39   12.50
   6  18   2  142.39   10.80
  -5 -19   2  223.18   16.70
   5  19  -2  223.08   14.40
  -5  19   2  230.18   15.80
  -3 -19   2  301.57   19.00
  -3  19   2  328.67   18.80
   3  19  -2  311.17   17.90
   1 -19  -2  361.06   20.10
  -1 -19   2  353.26   20.10
  -1  19   2  373.66   20.00
   1  19  -2  378.06   20.50
  -1 -19  -2  316.77   19.00
   1 -19   2  300.57   17.60
  -1  19  -2  314.27   19.00
   1  19   2  344.07   18.20
  -1  19  -2  331.67   17.40
  -3 -19  -2  149.99   12.70
  -3  19  -2  130.89   10.10
   3  19   2  164.38   11.30
  -3  19  -2  148.09   12.60
   5 -19   2   83.99   10.90
  -5 -19  -2   78.79   11.10
  -5  19  -2   81.59    8.00
   5  19   2   82.69    9.50
  -5  19  -2   66.39   10.20
  -4 -20   2   46.70    8.30
  -4  20   2   40.00    7.10
   4  20  -2   51.49    7.60
  -2 -20   2   19.40    5.40
   2 -20  -2   17.40    4.50
   2  20  -2   15.20    4.70
  -2  20   2   14.10    4.50
   0 -20   2   56.79    7.90
   0 -20  -2   57.29    8.40
   0  20  -2   61.99    8.50
   0  20   2   63.89    8.10
  -2 -20  -2  188.78   14.30
   2 -20   2  165.28   12.10
  -2  20  -2  177.48   14.10
   2  20   2  192.38   12.80
  -2  20  -2  171.38   11.80
   4 -20   2  194.78   15.60
  -4 -20  -2  204.28   16.20
   4  20   2  220.48   14.30
  -4  20  -2  211.58   13.80
  -4  20  -2  225.58   16.60
  -3  21   2   13.20    4.70
   3  21  -2   14.20    4.60
   1 -21  -2   10.20    4.00
  -1 -21   2    7.30    3.90
   1  21  -2    3.50    3.20
  -1  21   2    5.60    3.70
   1 -21   2   19.60    4.90
  -1 -21  -2   11.10    4.70
   1  21   2   22.90    5.30
  -1  21  -2   21.00    5.60
  14   0  -3   -0.40    2.70
  14   0  -3    1.80    2.50
 -14   0   3    2.10    4.20
 -14   0   3    0.10    2.70
  12   0  -3    0.30    2.10
  12   0  -3    1.10    2.80
 -12   0   3   -2.40    1.80
 -12   0   3    1.90    3.40
  10   0  -3    0.00    1.70
 -10   0   3    0.80    1.90
 -10   0   3   -1.30    1.50
  10   0  -3    1.10    2.10
  -8   0   3    0.50    1.30
   8   0  -3    1.70    1.40
  -8   0   3    2.80    2.00
   8   0  -3    0.10    1.30
  -6   0   3    3.00    1.60
  -6   0   3    1.50    1.00
   6   0  -3    0.20    0.90
  -4   0   3    0.90    0.80
   4   0  -3    0.80    0.70
  -4   0   3    1.00    0.60
   2   0  -3    0.50    0.40
  -2   0   3    2.10    0.90
  -2   0   3    0.90    0.60
   0   0  -3    0.70    0.50
   0   0   3    6.20    1.00
   0   0  -3    1.70    0.60
  -2   0  -3    0.70    0.60
  -2   0  -3    1.40    0.70
  -2   0  -3    0.20    0.40
  -2   0  -3    0.00    0.40
   2   0   3    0.60    0.60
   4   0   3   21.70    3.10
  -4   0  -3   16.10    2.40
  -6   0  -3   -0.10    0.90
  -6   0  -3    1.40    1.20
  -6   0  -3    0.40    0.80
  -6   0  -3    1.10    0.90
   6   0   3   -0.70    1.10
   6   0   3    1.10    1.10
  -8   0  -3    2.10    1.80
  -8   0  -3    0.40    1.20
   8   0   3    1.50    1.70
   8   0   3    3.00    2.30
  -8   0  -3    0.10    1.40
  10   0   3    1.40    1.80
 -10   0  -3    0.00    1.80
  10   0   3    1.00    1.90
 -10   0  -3    1.60    2.00
 -12   0  -3    0.00    2.40
 -12   0  -3    2.70    2.90
  12   0   3    0.70    2.90
  12   0   3    1.70    2.20
 -13  -1   3  473.45   24.10
  13  -1  -3  441.76   22.70
  13  -1  -3  438.16   25.50
 -13  -1   3  383.46   26.40
 -13   1   3  432.76   27.30
 -13   1   3  465.05   24.10
  13   1  -3  431.66   22.30
  13   1  -3  392.06   24.20
  11  -1  -3 1382.16   58.89
  11  -1  -3 1342.27   56.29
 -11  -1   3 1385.76   56.89
 -11  -1   3 1375.16   60.29
 -11   1   3 1302.07   59.79
  11   1  -3 1290.17   57.99
  11   1  -3 1306.37   55.89
 -11   1   3 1424.36   57.19
  -9  -1   3 2071.29   82.09
  -9  -1   3 2079.69   84.19
   9  -1  -3 2075.09   82.39
  -9   1   3 2034.20   84.09
   9   1  -3 1930.11   83.09
   9   1  -3 2101.79   81.99
  -9   1   3 2224.98   82.59
   7  -1  -3 2099.69   82.99
  -7  -1   3 2079.29   83.69
  -7  -1   3 2110.19   82.19
  -7   1   3 2250.77   82.69
   7   1  -3 2180.18   82.69
  -7   1   3 2018.90   83.49
   7   1  -3 2085.99   83.19
  -5  -1   3 3127.59  124.19
  -5  -1   3 2821.62  122.69
   5  -1  -3 3416.86  124.39
  -5  -1   3 3354.16  123.29
   5   1  -3 3327.57  123.89
  -5   1   3 3549.54  123.69
   5   1  -3 3396.26  123.99
  -5   1   3 3084.39  124.09
  -3  -1   3 4023.30  163.28
  -3  -1   3 4618.54  163.48
   3  -1  -3 4271.07  163.18
   3   1  -3 4402.56  162.98
  -3   1   3 4032.60  163.28
  -3   1   3 4804.02  162.78
   3   1  -3 4253.57  162.68
  -1  -1   3  818.02   30.90
   1  -1  -3  805.32   30.10
  -1  -1   3  819.92   30.10
   1  -1  -3  653.53   29.50
  -1   1   3  792.02   29.90
   1   1  -3  765.02   30.10
   1   1  -3  731.23   29.40
  -1  -1  -3   94.19    5.30
   1  -1   3  102.79    5.00
  -1   1  -3  105.09    4.70
  -1   1  -3   99.19    5.30
  -1   1  -3   97.69    4.90
  -3  -1  -3  341.37   15.70
  -3  -1  -3  364.86   15.40
  -3  -1  -3  334.07   14.50
  -3  -1  -3  345.67   15.40
   3  -1   3  400.76   15.80
   3   1   3  382.56   15.80
  -3   1  -3  352.66   14.90
  -3   1  -3  360.46   15.50
  -3   1  -3  344.37   15.10
   3   1   3  390.76   15.30
  -3   1  -3  339.07   15.30
  -5  -1  -3  389.06   17.60
  -5  -1  -3  364.56   17.40
  -5  -1  -3  421.36   17.80
   5  -1   3  427.36   18.00
  -5  -1  -3  394.46   16.60
  -5   1  -3  378.26   17.00
  -5   1  -3  384.96   17.30
  -5   1  -3  367.16   16.70
  -5   1  -3  371.76   17.50
   5   1   3  423.46   18.50
   5   1   3  389.26   17.60
   7  -1   3  628.54   29.30
  -7  -1  -3  623.44   27.90
   7  -1   3  652.53   28.30
  -7  -1  -3  601.94   27.00
  -7  -1  -3  643.84   28.00
  -7  -1  -3  613.84   26.60
   7   1   3  660.83   29.10
  -7   1  -3  644.04   27.60
   7   1   3  668.03   28.10
  -7   1  -3  623.74   28.10
  -7   1  -3  620.34   26.70
   9  -1   3  696.63   34.30
  -9  -1  -3  722.23   32.60
   9  -1   3  713.53   32.50
  -9  -1  -3  721.43   32.60
  -9   1  -3  716.93   31.00
  -9   1  -3  729.23   32.30
   9   1   3  712.13   33.70
   9   1   3  730.93   32.10
  -9   1  -3  700.53   32.60
  11  -1   3  645.24   29.40
  11  -1   3  621.74   32.10
 -11  -1  -3  533.75   28.90
 -11  -1  -3  581.34   29.80
 -11   1  -3  607.64   29.70
 -11   1  -3  660.63   30.70
  11   1   3  590.34   30.80
  11   1   3  553.04   27.90
  13  -1   3  568.54   33.20
 -13  -1  -3  583.94   32.30
  13  -1   3  577.54   29.70
 -13  -1  -3  672.23   32.50
  13   1   3  596.74   33.00
 -13   1  -3  617.54   32.20
 -14  -2   3    7.90    4.10
 -14  -2   3    6.80    4.40
  14  -2  -3    7.80    3.60
  14  -2  -3    8.00    4.30
  14   2  -3    7.90    3.40
 -14   2   3   11.00    4.70
 -14   2   3    6.00    4.40
  14   2  -3   10.40    4.60
  12  -2  -3   -0.80    2.40
  12  -2  -3    1.40    2.30
 -12  -2   3    1.60    2.80
 -12  -2   3    0.60    2.10
  12   2  -3    2.40    2.60
 -12   2   3   -1.50    1.70
  12   2  -3    0.00    2.10
 -12   2   3    1.10    3.20
 -10  -2   3    7.30    3.10
  10  -2  -3    9.80    3.00
 -10  -2   3    6.40    2.60
  10   2  -3   15.50    4.00
 -10   2   3   10.40    3.60
 -10   2   3    5.70    2.50
  10   2  -3   11.30    2.90
  -8  -2   3   35.20    5.50
  -8  -2   3   30.30    4.20
   8  -2  -3   34.10    5.00
   8   2  -3   33.60    5.00
   8   2  -3   34.60    4.40
  -8   2   3   34.60    5.40
  -8   2   3   36.50    4.90
  -6  -2   3    4.80    1.50
  -6  -2   3    1.80    1.30
  -6  -2   3    6.70    1.80
   6  -2  -3    5.40    1.80
  -6   2   3    3.20    1.40
   6   2  -3    6.70    1.80
  -6   2   3    1.80    1.20
   6   2  -3    1.60    1.10
   4  -2  -3   94.69    5.70
  -4  -2   3   91.89    5.30
  -4  -2   3   99.79    5.00
  -4  -2   3   81.99    5.40
   4   2  -3   87.19    5.10
   4   2  -3   97.09    5.20
  -4   2   3   92.29    5.20
  -4   2   3   71.09    5.10
   2  -2  -3  658.43   26.70
  -2  -2   3  723.03   27.60
  -2  -2   3  653.93   27.00
  -2   2   3  669.53   26.90
   2   2  -3  674.63   26.80
   2   2  -3  688.33   26.50
   0  -2   3 2180.68   80.69
   0  -2  -3 2229.98   80.99
   0  -2   3 2202.78   82.09
   0  -2  -3 2065.89   81.29
   0   2   3 2097.29   80.99
   0   2  -3 2202.58   80.69
   0   2  -3 2011.60   81.19
   2  -2   3 2179.58   83.69
  -2  -2  -3 2017.10   81.29
  -2  -2  -3 2172.18   80.59
  -2  -2  -3 2093.29   80.89
   2  -2   3 2192.88   80.49
   2  -2   3 2290.47   81.99
  -2   2  -3 2183.28   80.39
   2   2   3 2180.48   80.69
  -2   2  -3 1968.70   80.49
  -2   2  -3 2056.09   80.19
  -2   2  -3 2035.80   80.69
  -4  -2  -3 1298.27   50.09
  -4  -2  -3 1240.18   48.70
  -4  -2  -3 1288.87   50.39
   4  -2   3 1357.06   50.49
  -4  -2  -3 1267.67   49.80
  -4   2  -3 1191.08   49.80
  -4   2  -3 1266.77   49.40
  -4   2  -3 1172.98   49.20
   4   2   3 1283.27   50.19
   4   2   3 1302.97   49.60
  -4   2  -3 1288.87   49.30
  -6  -2  -3  579.34   25.90
   6  -2   3  585.24   26.30
  -6  -2  -3  604.64   26.00
  -6  -2  -3  579.34   26.00
  -6   2  -3  586.74   25.40
  -6   2  -3  588.94   25.00
   6   2   3  623.14   25.80
   6   2   3  621.34   26.70
  -6   2  -3  591.74   24.70
  -6   2  -3  621.94   26.50
   8  -2   3  146.69   11.00
  -8  -2  -3  138.29    9.50
  -8  -2  -3  155.78   10.00
   8  -2   3  166.58   10.50
  -8   2  -3  146.59    8.80
   8   2   3  147.29    9.30
  -8   2  -3  142.79   10.00
   8   2   3  146.49   10.20
  -8   2  -3  147.09    9.40
 -10  -2  -3    5.70    2.80
 -10  -2  -3    3.80    2.50
  10  -2   3    1.00    2.00
  10  -2   3    3.20    3.10
 -10   2  -3    3.70    2.30
 -10   2  -3    3.60    2.10
 -10   2  -3    3.70    2.60
  10   2   3    3.40    2.20
  10   2   3    0.90    2.30
 -12  -2  -3    2.70    2.90
 -12  -2  -3    3.10    3.10
  12  -2   3    2.00    2.90
  12  -2   3    0.90    3.10
 -12   2  -3    3.00    3.10
  12   2   3   -0.80    2.50
 -13  -3   3  168.38   15.20
 -13  -3   3  138.79   11.40
  13  -3  -3  148.29   11.20
  13  -3  -3  118.99   12.00
  13   3  -3  129.29   11.70
 -13   3   3  116.39   14.80
  13   3  -3  144.39   10.50
 -13   3   3  139.59   11.50
 -11  -3   3  274.07   18.10
 -11  -3   3  278.47   15.50
  11  -3  -3  274.47   15.70
  11   3  -3  257.47   14.50
 -11   3   3  236.18   17.00
  11   3  -3  243.68   15.80
 -11   3   3  250.97   15.30
  -9  -3   3  520.85   25.90
   9  -3  -3  537.45   24.90
  -9  -3   3  530.35   24.10
   9   3  -3  540.15   24.00
  -9   3   3  490.35   25.60
   9   3  -3  489.15   24.50
  -9   3   3  542.45   24.70
   7  -3  -3  900.11   36.80
  -7  -3   3  717.73   35.20
  -7  -3   3  928.81   37.30
  -7  -3   3  896.81   35.70
   7   3  -3  915.21   35.80
   7   3  -3  902.81   36.40
  -7   3   3  885.21   36.20
  -7   3   3  778.62   36.40
  -5  -3   3  885.91   39.40
   5  -3  -3 1009.40   40.40
  -5  -3   3 1092.89   39.40
  -5  -3   3 1019.10   40.20
   5   3  -3 1012.90   39.60
  -5   3   3 1029.40   39.80
  -5   3   3  859.71   39.50
   5   3  -3 1020.10   39.50
  -3  -3   3  379.16   15.20
   3  -3  -3  396.16   16.30
  -3  -3   3  351.26   15.90
  -3  -3   3  378.36   16.40
   3   3  -3  383.96   15.30
  -3   3   3  379.76   15.70
   3   3  -3  384.46   15.70
  -3   3   3  346.67   15.90
  -1  -3   3  513.35   20.50
  -1  -3   3  529.15   21.40
   1  -3  -3  499.45   20.10
   1  -3  -3  506.35   20.50
  -1   3   3  491.15   20.20
   1   3  -3  492.15   20.10
   1   3  -3  503.95   20.60
  -1   3   3  516.05   19.80
   1  -3   3 2094.59   76.19
   1  -3   3 2008.00   74.89
  -1  -3  -3 1921.31   75.69
  -1   3  -3 1911.81   74.89
  -1   3  -3 1820.52   74.59
  -1   3  -3 2059.19   74.89
  -1   3  -3 1910.11   75.19
   1   3   3 2075.99   74.69
   3  -3   3  589.44   26.90
  -3  -3  -3  548.35   23.60
  -3  -3  -3  570.84   24.40
   3  -3   3  634.14   24.50
   3   3   3  595.64   23.20
  -3   3  -3  543.95   23.30
   3   3   3  592.14   23.80
  -3   3  -3  539.45   23.80
  -3   3  -3  557.34   22.90
  -3   3  -3  538.75   23.20
   3   3   3  626.14   24.60
  -5  -3  -3  151.08    8.90
   5  -3   3  171.08    8.70
  -5  -3  -3  155.98    8.60
  -5  -3  -3  139.79    8.50
   5  -3   3  157.18    9.20
  -5   3  -3  158.08    9.00
   5   3   3  148.09    7.90
  -5   3  -3  151.18    7.90
  -5   3  -3  147.69    8.00
   5   3   3  135.59    8.50
  -5   3  -3  150.88    7.60
  -7  -3  -3  401.86   18.90
   7  -3   3  366.06   18.90
  -7  -3  -3  388.66   18.60
  -7  -3  -3  380.96   18.70
  -7   3  -3  390.86   17.90
  -7   3  -3  362.86   18.90
   7   3   3  406.66   18.00
   7   3   3  386.56   19.10
  -7   3  -3  372.66   17.50
   9  -3   3  396.06   20.50
  -9  -3  -3  352.36   19.80
   9  -3   3  375.76   21.90
  -9  -3  -3  392.96   19.90
  -9   3  -3  382.66   19.20
  -9   3  -3  386.46   18.60
  -9   3  -3  412.06   20.90
   9   3   3  396.76   20.80
   9   3   3  377.06   18.70
 -11  -3  -3  205.28   14.20
  11  -3   3  172.48   14.70
 -11  -3  -3  188.58   13.30
  11  -3   3  194.78   13.50
  11   3   3  177.08   13.80
 -11   3  -3  180.48   11.80
 -11   3  -3  204.88   14.30
 -13  -3  -3  162.18   13.30
 -13  -3  -3  171.88   14.50
  13  -3   3  141.39   12.10
  13  -3   3  149.88   14.80
  13   3   3  161.48   14.10
 -13   3  -3  158.18   13.90
 -14  -4   3   14.50    6.40
 -14  -4   3   10.70    4.30
  14  -4  -3    8.10    4.40
  14  -4  -3    9.30    3.80
  14   4  -3    8.50    3.60
 -14   4   3   15.80    4.80
  14   4  -3   12.20    4.60
 -12  -4   3   10.90    4.50
  12  -4  -3   10.00    3.50
 -12  -4   3    7.00    3.10
 -12   4   3   15.40    4.40
  12   4  -3   12.30    3.40
  12   4  -3   12.00    3.90
 -10  -4   3   41.10    7.00
 -10  -4   3   40.50    5.70
  10  -4  -3   46.50    6.40
  10   4  -3   37.80    5.90
 -10   4   3   44.70    6.30
 -10   4   3   39.00    6.50
  10   4  -3   40.90    5.30
   8  -4  -3  130.79    9.20
  -8  -4   3  151.68    8.80
  -8  -4   3  131.19    9.50
  -8   4   3  144.59    9.20
  -8   4   3  113.39    9.00
   8   4  -3  136.09    9.00
   8   4  -3  133.39    8.30
  -6  -4   3  136.09    8.40
   6  -4  -3  133.29    8.50
  -6  -4   3  123.09    8.00
  -6  -4   3  141.89    7.70
  -6   4   3  117.29    7.90
   6   4  -3  152.98    7.90
  -6   4   3  134.29    7.70
  -6   4   3  146.59    8.30
   6   4  -3  144.69    8.10
   4  -4  -3   10.00    2.20
  -4  -4   3   12.90    2.10
  -4  -4   3   13.20    1.80
  -4  -4   3   12.60    2.20
  -4   4   3   14.30    2.10
  -4   4   3   13.80    2.20
   4   4  -3   12.10    1.80
   4   4  -3   14.10    2.10
   2  -4  -3   57.59    3.60
  -2  -4   3   50.69    3.40
   2  -4  -3   57.99    3.50
  -2  -4   3   62.79    4.20
   2   4  -3   56.39    3.40
  -2   4   3   51.49    3.20
  -2   4   3   55.19    3.10
   2   4  -3   57.09    3.10
  -2   4   3   55.19    3.40
   0  -4   3  743.93   29.00
   0  -4  -3  729.13   28.40
   0   4  -3  699.23   28.10
   0   4  -3  669.43   27.40
   0   4   3  724.83   27.40
   0   4  -3  697.33   27.70
   0   4   3  660.03   27.80
   2  -4   3 2225.68   78.49
  -2  -4  -3 2066.99   78.49
   2  -4   3 2106.29   76.69
   2  -4   3 1882.41   80.99
  -2  -4  -3 2031.30   77.79
  -2   4  -3 1860.51   76.39
  -2   4  -3 1953.70   77.39
   2   4   3 2105.39   77.49
  -2   4  -3 2103.99   77.49
  -2   4  -3 1987.60   77.89
  -4  -4  -3 1060.59   42.50
  -4  -4  -3 1045.30   43.20
   4  -4   3 1143.39   42.40
  -4  -4  -3 1097.99   42.30
  -4   4  -3 1013.70   42.70
   4   4   3 1070.19   40.80
  -4   4  -3 1011.10   41.10
  -4   4  -3 1009.20   41.30
   4   4   3 1104.19   42.50
  -4   4  -3 1021.80   41.80
  -6  -4  -3  211.28   11.60
   6  -4   3  229.08   10.80
  -6  -4  -3  207.48   12.00
   6  -4   3  207.38   12.00
  -6  -4  -3  211.18   11.30
  -6   4  -3  197.58   10.40
  -6   4  -3  202.98   11.90
   6   4   3  218.98   11.80
  -6   4  -3  208.58   10.80
   6   4   3  213.28   10.30
  -6   4  -3  201.48   10.40
  -8  -4  -3   29.40    4.90
   8  -4   3   32.30    5.30
  -8  -4  -3   39.60    5.70
  -8  -4  -3   25.10    4.40
  -8   4  -3   40.90    6.20
   8   4   3   41.50    5.90
  -8   4  -3   41.00    4.90
  -8   4  -3   34.40    4.60
   8   4   3   39.00    4.50
  10  -4   3    3.00    2.90
 -10  -4  -3    3.50    2.30
  10  -4   3    2.00    2.50
 -10  -4  -3    1.40    1.80
  10   4   3    2.90    2.30
 -10   4  -3    5.10    2.80
 -10   4  -3    2.30    2.20
  12  -4   3    9.50    4.60
 -12  -4  -3    4.80    3.40
 -12  -4  -3    9.30    3.80
  12  -4   3    6.10    3.40
  12   4   3    4.20    3.30
 -12   4  -3    7.00    3.20
 -12   4  -3    5.70    3.60
 -13  -5   3   90.99    9.10
  13  -5  -3  112.49   10.10
 -13  -5   3   90.79   13.10
  13   5  -3   81.69   10.20
  13   5  -3  114.69    9.00
 -13   5   3   98.09    9.70
 -11  -5   3  147.59   10.70
 -11  -5   3  180.18   13.70
  11  -5  -3  154.08   11.40
  11   5  -3  151.98   11.40
  11   5  -3  147.09   10.00
 -11   5   3  166.38   11.70
  -9  -5   3  286.97   16.60
   9  -5  -3  278.77   15.70
  -9  -5   3  291.47   15.00
   9   5  -3  283.57   14.50
  -9   5   3  266.67   15.20
   9   5  -3  295.97   15.70
  -9   5   3  254.77   15.80
   7  -5  -3  312.77   16.10
  -7  -5   3  273.27   15.60
  -7  -5   3  318.17   15.10
  -7  -5   3  332.87   16.30
  -7   5   3  319.87   15.10
  -7   5   3  317.67   15.70
  -7   5   3  266.07   15.30
   7   5  -3  323.87   15.50
   7   5  -3  338.07   15.00
  -5  -5   3  876.41   38.80
  -5  -5   3  980.80   38.90
   5  -5  -3  929.61   39.00
   5   5  -3  959.70   38.10
  -5   5   3  964.60   38.60
   5   5  -3  988.20   38.10
  -5   5   3  957.20   38.00
  -3  -5   3 2737.03  106.09
   3  -5  -3 2783.42  105.79
   3  -5  -3 2901.81  104.79
  -3  -5   3 2649.33  105.19
  -3   5   3 2806.62  104.79
   3   5  -3 2834.72  104.89
  -3   5   3 2783.92  105.29
   3   5  -3 2748.82  105.09
  -3   5   3 2743.73  105.09
  -1  -5   3 3423.46  142.89
  -1  -5   3 3927.71  144.59
   1  -5  -3 3976.60  143.99
   1  -5  -3 3753.42  143.09
  -1   5   3 3864.51  143.19
   1   5  -3 3915.81  143.59
  -1   5   3 3785.42  143.29
   1   5  -3 3901.61  143.09
  -1  -5  -3 5699.13  211.78
   1  -5   3 5673.83  215.28
  -1  -5  -3 5787.62  210.88
   1  -5   3 5884.01  211.78
  -1   5  -3 5092.39  210.88
  -1   5  -3 5724.73  210.78
   1   5   3 5829.62  210.58
  -1   5  -3 5314.17  210.88
  -3  -5  -3 4609.74  171.88
   3  -5   3 4724.73  170.28
   3  -5   3 4750.82  171.88
   3  -5   3 4578.54  176.38
  -3  -5  -3 4567.14  172.78
  -3   5  -3 4347.17  170.08
  -3   5  -3 4325.07  172.18
   3   5   3 4572.74  171.58
  -3   5  -3 4622.14  171.48
  -3   5  -3 4406.56  170.98
  -5  -5  -3 2042.80   83.89
   5  -5   3 2305.27   82.19
  -5  -5  -3 2133.89   83.09
  -5  -5  -3 2130.19   82.69
   5  -5   3 2265.77   84.09
  -5   5  -3 2087.09   81.19
  -5   5  -3 2109.59   82.19
  -5   5  -3 2095.69   83.69
  -5   5  -3 2079.59   81.09
   5   5   3 2122.29   82.79
   5   5   3 2048.99   80.69
  -7  -5  -3 1059.29   45.40
  -7  -5  -3 1126.79   46.60
   7  -5   3 1095.29   46.00
  -7  -5  -3 1029.10   44.80
   7   5   3 1102.69   43.10
   7   5   3 1115.39   45.50
  -7   5  -3 1050.39   44.00
  -7   5  -3 1102.09   45.30
  -7   5  -3 1074.49   46.10
  -9  -5  -3  541.45   27.10
   9  -5   3  570.54   27.70
  -9  -5  -3  571.84   26.60
  -9   5  -3  583.44   28.20
   9   5   3  535.95   27.00
  -9   5  -3  566.84   25.70
  11  -5   3  144.59   13.80
  11  -5   3  184.38   13.10
 -11  -5  -3  180.78   13.40
 -11  -5  -3  171.38   12.40
 -11   5  -3  176.08   13.60
  11   5   3  164.68   12.80
 -11   5  -3  160.48   11.10
  13  -5   3   43.90    7.60
 -13  -5  -3   43.70    8.50
  13  -5   3   38.10    8.40
 -13  -5  -3   39.80    7.20
 -13   5  -3   40.80    8.50
  13   5   3   33.00    7.00
 -14  -6   3  225.48   19.40
  14  -6  -3  195.18   14.60
 -14  -6   3  205.28   14.80
  14   6  -3  202.68   15.40
  14   6  -3  220.58   13.80
 -14   6   3  214.48   15.50
 -12  -6   3  193.68   15.80
 -12  -6   3  217.78   13.70
  12  -6  -3  203.78   13.90
  12   6  -3  217.78   12.90
  12   6  -3  182.58   13.50
 -12   6   3  203.28   14.10
 -10  -6   3  249.28   14.60
  10  -6  -3  265.77   15.80
 -10  -6   3  279.47   17.20
  10   6  -3  265.37   14.10
 -10   6   3  256.37   15.30
  10   6  -3  272.17   15.40
  -8  -6   3  259.97   15.90
  -8  -6   3  316.97   15.20
  -8  -6   3  304.67   16.40
   8  -6  -3  314.27   16.40
  -8   6   3  322.37   16.10
  -8   6   3  300.77   15.00
  -8   6   3  260.87   15.40
   8   6  -3  299.07   14.70
   8   6  -3  298.27   15.40
  -6  -6   3  483.25   24.00
   6  -6  -3  537.75   24.10
  -6  -6   3  537.05   23.80
  -6   6   3  551.04   23.80
   6   6  -3  504.85   22.90
  -6   6   3  559.54   23.00
   6   6  -3  542.35   22.80
  -4  -6   3 1134.89   46.60
   4  -6  -3 1184.18   46.40
   4  -6  -3 1181.48   44.50
  -4  -6   3 1172.08   45.80
   4   6  -3 1159.78   45.30
  -4   6   3 1150.38   45.30
  -4   6   3 1104.39   45.10
  -4   6   3 1154.08   45.80
  -2  -6   3 1599.84   63.69
   2  -6  -3 1690.33   64.19
  -2  -6   3 1617.64   65.09
   2  -6  -3 1740.83   64.19
  -2   6   3 1628.84   63.99
   2   6  -3 1698.63   64.19
   2   6  -3 1714.43   63.89
  -2   6   3 1638.04   63.69
  -2   6   3 1714.13   63.49
   0  -6  -3 2598.74   97.39
   0  -6   3 2794.52   98.59
   0  -6  -3 2490.65   98.19
   0   6   3 2759.92   97.39
   0   6   3 2209.28   97.19
   0   6  -3 2614.84   97.59
   0   6  -3 2538.45   97.49
   2  -6   3 2894.51  111.69
  -2  -6  -3 2805.12  106.59
  -2  -6  -3 2836.82  107.69
   2  -6   3 3009.50  106.99
  -2   6  -3 2724.33  106.29
   2   6   3 2749.82  106.19
  -2   6  -3 2563.64  106.89
   4  -6   3 1628.84   57.29
  -4  -6  -3 1423.46   58.79
   4  -6   3 1533.85   55.79
  -4  -6  -3 1503.85   57.89
   4   6   3 1377.16   57.19
  -4   6  -3 1380.56   55.49
  -4   6  -3 1357.66   58.19
  -4   6  -3 1494.25   57.29
  -4   6  -3 1410.16   56.19
   4   6   3 1449.95   55.19
  -6  -6  -3  941.91   42.00
   6  -6   3 1079.09   43.50
  -6  -6  -3 1004.30   43.60
  -6  -6  -3  987.60   41.70
  -6   6  -3  993.80   43.10
   6   6   3 1039.90   39.80
   6   6   3 1001.10   42.00
  -6   6  -3 1055.39   41.40
  -8  -6  -3  696.33   32.10
   8  -6   3  651.83   32.20
  -8  -6  -3  705.03   33.30
  -8  -6  -3  715.03   31.50
  -8   6  -3  719.73   33.20
  -8   6  -3  721.23   30.70
   8   6   3  731.13   32.10
 -10  -6  -3  250.07   16.20
  10  -6   3  257.97   16.70
 -10  -6  -3  259.77   15.60
 -10   6  -3  293.27   17.70
 -10   6  -3  262.17   14.70
  10   6   3  257.67   16.10
 -12  -6  -3  101.59   10.60
 -12  -6  -3  105.69    9.90
  12  -6   3   90.39   13.00
  12  -6   3  112.79   10.80
 -12   6  -3  104.39   12.60
 -12   6  -3   83.19    8.40
  12   6   3   88.89   11.10
  13  -7  -3    2.30    2.80
 -13  -7   3    4.60    4.10
 -13  -7   3    1.70    2.60
  13   7  -3    0.10    2.30
 -13   7   3   -1.70    2.30
  13   7  -3    1.20    2.30
 -11  -7   3    2.70    3.00
  11  -7  -3    7.80    3.30
 -11  -7   3   10.60    3.50
  11   7  -3   11.60    3.30
 -11   7   3    9.00    3.80
  11   7  -3    5.30    2.90
   9  -7  -3   50.69    6.90
  -9  -7   3   44.80    5.70
  -9  -7   3   53.49    7.50
  -9   7   3   55.69    6.30
   9   7  -3   46.50    5.40
  -9   7   3   45.10    6.30
   9   7  -3   42.70    5.90
  -7  -7   3  114.59    9.00
   7  -7  -3  129.89    8.90
  -7  -7   3  122.29    8.50
   7   7  -3  125.49    7.60
   7   7  -3  135.19    8.20
  -7   7   3  119.79    7.80
   5  -7  -3   24.90    2.10
  -5  -7   3   15.50    2.70
  -5  -7   3   19.70    3.50
   5  -7  -3   19.60    3.40
   5   7  -3   27.50    3.40
  -5   7   3   23.10    3.10
   5   7  -3   27.90    3.40
  -5   7   3   27.00    3.80
  -3  -7   3   74.99    5.70
   3  -7  -3   87.19    5.00
  -3  -7   3   71.39    4.80
   3  -7  -3   92.09    5.60
  -3   7   3  104.49    5.10
   3   7  -3   83.19    5.10
  -3   7   3   76.29    5.10
  -3   7   3   77.09    4.70
   3   7  -3   82.89    5.00
   1  -7  -3  505.75   19.50
  -1  -7   3  465.85   19.00
   1  -7  -3  478.55   19.50
  -1  -7   3  485.65   20.80
   1  -7  -3  483.45   20.40
   1   7  -3  477.55   20.00
  -1   7   3  493.95   19.80
  -1   7   3  414.06   19.30
   1   7  -3  473.15   19.70
  -1   7   3  491.65   19.00
   1  -7   3 1302.37   58.49
   1  -7   3 1372.56   54.29
  -1  -7  -3 1426.26   53.89
  -1  -7  -3 1422.56   55.09
   1   7   3 1370.26   53.69
  -1   7  -3 1381.26   54.39
  -1   7  -3 1419.36   53.99
  -3  -7  -3 1317.17   53.59
   3  -7   3 1486.95   53.49
  -3  -7  -3 1376.36   55.09
  -3   7  -3 1243.58   54.29
   3   7   3 1326.57   51.19
   3   7   3 1387.76   53.39
  -3   7  -3 1357.86   53.49
  -5  -7  -3  594.04   27.60
  -5  -7  -3  574.14   26.10
   5  -7   3  558.74   26.80
   5  -7   3  654.03   24.90
   5   7   3  601.64   25.80
  -5   7  -3  585.14   25.50
  -5   7  -3  548.45   26.80
   7  -7   3  144.29   10.50
  -7  -7  -3  148.09   11.00
  -7  -7  -3  124.69    9.30
   7   7   3  136.39    9.20
  -7   7  -3  138.79   10.30
  -7   7  -3  158.98    9.30
  -9  -7  -3    5.60    2.90
  -9  -7  -3    6.50    2.50
  -9  -7  -3    7.70    3.00
   9  -7   3   10.50    3.90
  -9   7  -3    9.10    3.80
  -9   7  -3    8.40    2.90
   9   7   3    9.50    3.00
  11  -7   3    2.40    3.00
 -11  -7  -3    4.30    2.60
 -11  -7  -3   10.90    4.40
 -11   7  -3    4.70    3.60
 -11   7  -3    8.90    3.20
  11   7   3    5.40    3.00
 -12  -8   3  310.27   20.30
  12  -8  -3  262.27   17.40
  12   8  -3  302.07   16.30
  12   8  -3  270.37   17.10
 -12   8   3  291.57   17.90
 -10  -8   3  435.46   23.90
  10  -8  -3  428.96   23.20
  10   8  -3  398.56   21.80
 -10   8   3  455.95   21.90
 -10   8   3  476.95   23.20
  10   8  -3  455.15   21.20
  -8  -8   3  288.37   17.90
   8  -8  -3  339.07   17.70
  -8  -8   3  317.67   17.30
  -8   8   3  324.87   16.10
   8   8  -3  334.57   15.80
  -8   8   3  321.47   17.00
   8   8  -3  306.47   16.20
   6  -8  -3  353.76   17.20
  -6  -8   3  323.17   16.20
  -6  -8   3  304.77   17.10
   6   8  -3  328.67   15.80
  -6   8   3  330.57   15.60
   6   8  -3  344.17   15.60
  -6   8   3  337.87   16.50
   4  -8  -3  323.67   15.80
   4  -8  -3  328.87   14.60
  -4  -8   3  340.87   15.30
  -4  -8   3  318.87   16.40
  -4   8   3  340.37   15.80
   4   8  -3  342.97   15.20
   4   8  -3  335.97   15.30
  -4   8   3  342.57   15.00
  -4   8   3  350.46   14.80
   2  -8  -3   24.50    3.10
   2  -8  -3   22.50    2.90
  -2  -8   3   28.50    2.30
  -2  -8   3   24.40    3.40
   2  -8  -3   23.60    2.00
  -2   8   3   26.70    2.70
   2   8  -3   24.20    2.50
  -2   8   3   25.80    2.20
   2   8  -3   19.60    2.70
  -2   8   3   22.30    2.10
   0  -8   3    9.10    1.20
   0  -8  -3    6.10    1.80
   0  -8   3   10.30    2.10
   0  -8   3    7.50    2.90
   0   8  -3    9.50    1.90
   0   8   3    8.00    1.70
   0   8   3    9.20    1.30
   0   8  -3    9.50    2.00
  -2  -8  -3    1.00    0.90
   2  -8   3   18.60    5.00
   2  -8   3    4.80    1.50
  -2  -8  -3    2.40    1.50
   2   8   3    3.80    1.20
  -2   8  -3    3.30    1.30
  -2   8  -3    3.90    1.50
   2   8   3    2.50    1.20
  -4  -8  -3   -0.20    1.20
   4  -8   3    2.70    1.20
  -4  -8  -3    2.70    1.50
  -4   8  -3    2.40    1.30
  -4   8  -3    1.80    1.50
   4   8   3    2.40    1.40
  -6  -8  -3   62.09    8.20
   6  -8   3   71.89    6.90
  -6  -8  -3   53.69    5.50
  -6   8  -3   69.99    6.80
   6   8   3   55.49    5.30
  -6   8  -3   66.39    5.50
   8  -8   3  121.69   10.00
  -8  -8  -3  129.49    9.60
  -8  -8  -3  104.39   10.10
   8   8   3  115.99    8.80
  -8   8  -3  122.69    8.60
  -8   8  -3  117.29   10.10
 -10  -8  -3  100.09    9.60
  10  -8   3  124.39   10.80
 -10   8  -3  122.89    9.10
 -10   8  -3  118.19   10.90
  10   8   3  101.39    9.20
  12  -8   3  220.58   16.00
 -12  -8  -3  201.68   15.70
 -12   8  -3  174.58   15.30
  12   8   3  195.58   14.50
 -12   8  -3  206.08   13.70
 -13  -9   3   52.59    9.90
  13  -9  -3   68.99    9.70
  13   9  -3   69.99    9.50
  13   9  -3   86.19    7.70
 -13   9   3   61.69    8.90
 -11  -9   3   69.39    9.40
  11  -9  -3   51.29    7.90
  11   9  -3   63.29    8.00
 -11   9   3   78.69    9.40
  11   9  -3   66.39    6.30
  -9  -9   3   30.50    5.60
  -9  -9   3   18.00    4.90
   9  -9  -3   30.90    5.50
  -9   9   3   25.40    4.80
  -9   9   3   27.70    4.50
   9   9  -3   26.50    4.20
   9   9  -3   22.30    4.30
  -7  -9   3   41.40    5.60
  -7  -9   3   35.30    6.00
   7  -9  -3   33.60    5.10
  -7   9   3   33.20    4.30
   7   9  -3   29.80    4.10
  -7   9   3   34.30    5.10
   7   9  -3   33.60    4.20
   5  -9  -3  256.17   13.50
  -5  -9   3  243.08   12.50
  -5  -9   3  243.58   13.80
   5   9  -3  239.28   12.00
  -5   9   3  254.37   12.20
  -5   9   3  250.67   13.10
   5   9  -3  249.38   12.50
  -3  -9   3  668.23   28.60
  -3  -9   3  648.34   26.80
   3  -9  -3  676.23   28.00
   3  -9  -3  674.13   27.20
  -3   9   3  631.44   26.40
  -3   9   3  638.24   26.70
   3   9  -3  673.63   27.40
   3   9  -3  640.34   27.20
  -3   9   3  676.53   27.70
   1  -9  -3 1025.00   41.80
   1  -9  -3 1080.29   42.90
   1  -9  -3 1055.39   41.40
  -1  -9   3 1009.10   40.90
  -1  -9   3 1089.79   47.40
  -1  -9   3 1065.29   43.10
   1   9  -3 1020.60   42.20
  -1   9   3 1157.08   41.30
  -1   9   3 1037.80   41.50
   1   9  -3 1057.89   42.30
  -1   9   3 1102.29   42.30
   1  -9   3 1373.96   54.59
  -1  -9  -3 1376.06   55.69
   1  -9   3 1408.36   60.39
  -1  -9  -3 1402.66   54.19
  -1   9  -3 1325.77   54.89
   1   9   3 1346.27   54.19
   1   9   3 1453.85   52.69
  -1   9  -3 1390.46   54.49
   3  -9   3 1009.30   39.40
  -3  -9  -3  975.50   41.60
  -3  -9  -3  954.70   39.90
  -3   9  -3  932.01   41.00
  -3   9  -3 1015.40   40.00
   3   9   3  971.90   39.60
   5  -9   3  832.32   31.70
  -5  -9  -3  780.32   33.50
  -5  -9  -3  799.92   35.70
  -5   9  -3  709.93   34.40
   5   9   3  741.13   32.70
  -5   9  -3  762.02   32.80
  -7  -9  -3  463.55   22.20
   7  -9   3  452.45   23.30
  -7  -9  -3  430.56   24.20
   7   9   3  441.16   21.40
  -7   9  -3  428.26   20.90
  -7   9  -3  416.76   22.90
  -9  -9  -3   99.99    9.00
   9  -9   3   85.19   10.10
  -9  -9  -3   94.59   11.90
  -9   9  -3  106.29    8.10
   9   9   3  105.19    8.70
  -9   9  -3   76.39   10.00
  11  -9   3    9.50    4.30
 -11  -9  -3   12.30    4.50
  11   9   3   14.10    4.30
 -11   9  -3    9.20    3.70
 -11   9  -3    5.90    3.90
 -12 -10   3  674.33   34.90
  12 -10  -3  657.63   32.80
  12  10  -3  589.94   31.00
 -12  10   3  648.04   32.40
  12  10  -3  669.93   30.10
  10 -10  -3 1344.77   61.09
 -10 -10   3 1459.15   61.89
 -10  10   3 1492.05   61.19
  10  10  -3 1459.45   58.49
 -10  10   3 1540.55   59.79
  10  10  -3 1317.57   59.39
  -8 -10   3 1483.05   60.79
  -8 -10   3 1371.66   62.79
   8 -10  -3 1383.26   60.99
  -8  10   3 1522.55   60.99
  -8  10   3 1489.15   59.29
   8  10  -3 1499.75   58.79
   8  10  -3 1498.15   59.79
  -6 -10   3 1503.95   60.99
  -6 -10   3 1499.75   63.09
   6 -10  -3 1514.35   62.09
   6  10  -3 1556.84   60.19
  -6  10   3 1506.05   61.59
  -6  10   3 1516.15   60.29
   6  10  -3 1542.85   60.79
   4 -10  -3 2026.80   75.79
  -4 -10   3 1907.01   77.89
  -4 -10   3 1961.10   76.19
   4 -10  -3 1961.60   77.19
   4  10  -3 1979.20   76.49
   4  10  -3 1986.30   76.29
  -4  10   3 1972.10   77.09
  -4  10   3 1908.91   75.79
  -2 -10   3 1158.28   48.30
  -2 -10   3 1219.38   52.49
   2 -10  -3 1204.58   47.60
   2 -10  -3 1194.48   47.50
   2 -10  -3 1187.58   45.80
  -2 -10   3 1188.78   46.30
  -2  10   3 1163.28   47.40
   2  10  -3 1173.78   47.30
   2  10  -3 1161.38   47.30
  -2  10   3 1257.57   46.60
   0 -10  -3  204.08    9.90
   0 -10  -3  204.68   11.20
   0 -10   3  210.68   10.90
   0 -10   3  192.88   14.30
   0  10   3  213.08    9.30
   0  10  -3  208.38   10.50
   0  10   3  202.48    9.90
   0  10  -3  208.28   10.80
   0  10   3  205.18   10.40
  -2 -10  -3  118.69    7.20
  -2 -10  -3  122.99    8.50
   2 -10   3  119.39    7.10
  -2  10  -3  118.19    7.40
   2  10   3  123.19    7.30
  -2  10  -3  118.49    8.10
  -4 -10  -3  254.67   13.40
  -4 -10  -3  253.67   14.90
   4 -10   3  256.87   12.20
  -4  10  -3  251.27   13.10
  -4  10  -3  257.17   14.60
   4  10   3  235.48   12.80
  -6 -10  -3  451.15   21.70
   6 -10   3  438.86   22.80
  -6 -10  -3  480.85   24.60
  -6  10  -3  441.26   20.80
  -6  10  -3  409.56   22.50
   6  10   3  410.36   20.70
   8 -10   3  611.74   30.40
  -8 -10  -3  559.74   31.60
  -8 -10  -3  621.34   29.00
  -8  10  -3  602.44   30.50
  -8  10  -3  606.54   27.60
   8  10   3  578.04   27.90
 -10 -10  -3  585.04   30.30
  10 -10   3  620.84   31.80
 -10  10  -3  596.74   31.80
 -10  10  -3  621.54   28.80
  10  10   3  583.24   29.20
 -12 -10  -3  561.04   30.60
  12 -10   3  551.74   30.70
 -12  10  -3  574.54   31.70
 -12  10  -3  520.45   27.30
  12  10   3  555.24   28.90
 -11 -11   3    7.90    3.90
  11 -11  -3    6.20    3.60
 -11  11   3    7.10    3.40
  11  11  -3   13.50    4.00
  11  11  -3    8.30    3.00
 -11  11   3   14.60    4.80
   9 -11  -3   14.30    4.30
  -9 -11   3   12.40    4.00
  -9 -11   3   11.50    4.80
  -9  11   3   14.00    4.00
   9  11  -3   11.70    3.40
   9  11  -3   12.80    3.00
  -9  11   3   15.60    3.70
  -7 -11   3    1.30    2.20
  -7 -11   3    4.70    2.40
   7 -11  -3    5.40    2.70
   7  11  -3    8.70    2.70
  -7  11   3    2.50    1.80
  -7  11   3    5.20    2.80
   7  11  -3    7.60    2.20
  -5 -11   3   -0.40    1.20
   5 -11  -3    0.10    1.50
  -5 -11   3   -0.30    1.80
  -5  11   3    2.10    1.80
   5  11  -3    0.70    1.30
  -5  11   3    0.40    1.20
   5  11  -3    0.30    1.30
   3 -11  -3   37.90    4.70
  -3 -11   3   31.30    3.20
  -3 -11   3   38.30    6.60
  -3 -11   3   35.30    4.90
   3 -11  -3   34.40    3.60
  -3  11   3   38.00    4.70
   3  11  -3   30.50    3.80
   3  11  -3   31.90    4.10
  -3  11   3   28.90    3.50
  -1 -11   3  162.98    9.70
  -1 -11   3  173.38   13.30
   1 -11  -3  173.38    9.80
   1 -11  -3  147.29    9.20
   1  11  -3  165.38    9.40
  -1  11   3  188.98    8.50
  -1  11   3  164.98    9.20
   1  11  -3  180.88    9.40
  -1 -11  -3  138.39    9.20
  -1 -11  -3  134.59    7.80
   1 -11   3  154.38    8.60
  -1  11  -3  144.29    8.40
   1  11   3  144.99    8.30
  -1  11  -3  144.39    9.00
  -3 -11  -3   67.79    5.40
  -3 -11  -3   59.29    6.20
   3 -11   3   61.69    4.80
  -3  11  -3   58.69    7.00
  -3  11  -3   61.49    5.30
   3  11   3   55.29    5.00
  -5 -11  -3   59.59    5.80
  -5 -11  -3   61.09    8.40
  -5  11  -3   54.99    7.50
   5  11   3   51.69    5.10
  -5  11  -3   64.49    5.80
   7 -11   3   35.00    6.10
  -7 -11  -3   42.70    6.30
  -7 -11  -3   34.20    6.80
  -7  11  -3   42.00    7.00
  -7  11  -3   40.60    5.60
   7  11   3   29.70    4.90
   9 -11   3    6.70    3.50
  -9 -11  -3    1.40    3.00
  -9 -11  -3    2.00    2.30
   9  11   3    2.80    2.30
  -9  11  -3    1.60    2.40
  -9  11  -3    0.30    2.50
 -11 -11  -3    1.70    3.30
  11 -11   3    3.40    3.50
 -11  11  -3    1.50    2.90
  11  11   3    3.00    3.00
 -11  11  -3    1.20    3.80
  12 -12  -3  188.88   14.70
 -12 -12   3  188.78   15.50
  12  12  -3  165.98   12.90
 -12  12   3  190.98   13.20
 -12  12   3  205.28   14.90
  10 -12  -3  420.86   24.10
 -10 -12   3  432.26   24.10
  10  12  -3  430.06   22.70
 -10  12   3  471.85   24.30
 -10  12   3  460.75   22.70
  10  12  -3  449.76   21.70
  -8 -12   3  771.32   39.00
   8 -12  -3  739.23   36.50
  -8 -12   3  791.92   36.00
   8  12  -3  855.11   34.60
  -8  12   3  834.82   35.10
   8  12  -3  786.22   35.20
  -8  12   3  813.62   36.60
   6 -12  -3  850.01   38.50
  -6 -12   3  888.91   40.20
  -6 -12   3  887.01   37.40
   6  12  -3  892.01   36.80
  -6  12   3  868.11   36.70
   6  12  -3  851.21   37.30
  -6  12   3  909.41   38.60
   4 -12  -3  451.95   22.40
  -4 -12   3  482.45   21.30
  -4 -12   3  504.45   23.70
   4 -12  -3  474.65   21.30
  -4  12   3  504.05   21.30
   4  12  -3  503.55   22.10
  -4  12   3  450.95   22.20
   4  12  -3  472.75   21.50
   2 -12  -3  144.39    8.90
  -2 -12   3  176.48   10.00
   2 -12  -3  159.88    9.30
  -2 -12   3  153.18   12.50
   2  12  -3  154.98    9.10
   2  12  -3  144.89    8.70
  -2  12   3  151.08    9.00
  -2  12   3  142.89    8.00
   0 -12   3  143.99   12.60
   0 -12   3  138.79    8.70
   0 -12  -3  149.09    9.30
   0  12  -3  147.99    9.00
   0  12  -3  139.99    8.50
   0  12   3  137.69    8.40
  -2 -12  -3  202.68   10.40
  -2 -12  -3  202.18   12.20
   2 -12   3  184.68   10.30
  -2  12  -3  180.68   11.60
  -2  12  -3  186.08   10.60
   2  12   3  185.98   10.50
  -4 -12  -3   47.50    5.00
   4 -12   3   48.90    4.30
  -4 -12  -3   47.30    7.10
   4  12   3   50.79    4.90
  -4  12  -3   48.30    6.50
  -4  12  -3   39.50    5.20
  -6 -12  -3   77.39   10.40
   6 -12   3   95.89   10.60
  -6 -12  -3   88.89    7.60
  -6  12  -3   78.99    7.00
   6  12   3   86.39    7.10
  -6  12  -3   76.89    9.50
   8 -12   3  340.37   20.90
  -8 -12  -3  337.97   22.90
  -8 -12  -3  351.26   19.50
  -8  12  -3  353.66   21.30
  -8  12  -3  335.77   18.30
   8  12   3  357.86   18.90
 -10 -12  -3  376.76   22.20
  10 -12   3  407.46   23.90
 -10  12  -3  390.76   24.10
 -10  12  -3  395.06   20.90
  10  12   3  361.06   20.90
 -11 -13   3   43.80    7.80
  11 -13  -3   40.70    7.50
  11  13  -3   38.70    6.50
 -11  13   3   45.80    7.50
 -11  13   3   45.20    6.70
  -9 -13   3   93.49   12.50
  -9 -13   3   77.19    8.10
   9 -13  -3   86.49   10.10
  -9  13   3   91.19   10.20
  -9  13   3   87.89    7.60
   9  13  -3   76.99    7.50
   9  13  -3   81.79    7.00
  -7 -13   3   72.09    6.70
   7 -13  -3   56.99    7.50
  -7 -13   3   60.39    8.90
  -7  13   3   73.09    6.30
   7  13  -3   66.69    6.40
  -7  13   3   85.29    7.70
   7  13  -3   74.69    6.20
   5 -13  -3   24.10    4.40
  -5 -13   3   20.90    4.70
  -5 -13   3   25.20    4.00
   5  13  -3   22.20    3.80
  -5  13   3   27.40    3.90
   5  13  -3   27.40    4.00
  -5  13   3   24.80    4.30
   3 -13  -3    3.10    1.90
  -3 -13   3    6.60    2.50
   3 -13  -3    0.70    1.40
   3  13  -3    2.10    1.50
  -3  13   3    2.30    1.60
  -3  13   3    2.70    1.50
   3  13  -3    3.40    1.60
   1 -13  -3  113.79    8.00
  -1 -13   3  105.99   10.80
  -1 -13   3  121.79    8.20
   1  13  -3  123.59    7.60
  -1  13   3  115.99    7.70
   1  13  -3  106.49    7.70
  -1 -13  -3  313.37   17.10
   1 -13   3  323.77   16.00
   1  13   3  324.57   15.90
  -1  13  -3  314.07   15.80
  -1  13  -3  355.16   17.30
  -3 -13  -3  388.26   20.30
   3 -13   3  364.46   17.30
  -3 -13  -3  369.26   17.80
  -3  13  -3  372.76   18.10
  -3  13  -3  368.16   19.70
   3  13   3  350.06   17.70
  -5 -13  -3  147.59    9.90
  -5 -13  -3  150.48   12.00
  -5  13  -3  147.19    9.70
   5  13   3  127.09    9.10
  -5  13  -3  125.89   10.80
   7 -13   3    7.50    3.80
  -7 -13  -3   10.50    4.70
  -7 -13  -3   11.70    3.70
  -7  13  -3    9.60    4.10
  -7  13  -3   13.90    3.80
   7  13   3   15.00    4.00
   9 -13   3    3.20    3.30
  -9 -13  -3    3.40    3.00
  -9 -13  -3    1.30    3.80
  -9  13  -3   -1.90    2.10
   9  13   3    0.00    2.10
  -9  13  -3   -0.30    3.20
 -10 -14   3  186.48   14.00
 -10 -14   3  189.28   17.20
  10 -14  -3  195.38   14.60
 -10  14   3  186.68   12.90
  10  14  -3  200.58   13.30
 -10  14   3  210.28   14.70
  -8 -14   3  256.27   15.60
   8 -14  -3  232.08   16.10
  -8 -14   3  238.68   17.90
  -8  14   3  278.77   15.10
   8  14  -3  268.87   14.50
   8  14  -3  265.47   15.30
  -8  14   3  290.87   16.90
   6 -14  -3  335.17   19.00
  -6 -14   3  363.26   20.90
  -6  14   3  322.67   17.20
   6  14  -3  348.67   18.10
   6  14  -3  374.76   17.70
  -6  14   3  379.66   19.50
  -4 -14   3  483.95   24.90
   4 -14  -3  490.95   24.30
   4  14  -3  498.85   22.90
  -4  14   3  511.25   24.10
   4  14  -3  521.65   23.70
  -4  14   3  512.95   22.50
   2 -14  -3  516.35   23.90
  -2 -14   3  495.65   24.40
   2  14  -3  509.85   23.30
   2  14  -3  517.25   23.90
  -2  14   3  553.24   24.10
   0 -14  -3  690.73   31.40
   0 -14   3  678.53   30.50
   0  14   3  707.83   30.40
   0  14  -3  686.53   30.20
   0  14  -3  730.43   31.40
  -2 -14  -3  732.53   34.80
   2 -14   3  776.82   32.70
  -2  14  -3  758.12   33.10
  -2  14  -3  816.82   35.30
   2  14   3  759.42   33.10
  -4 -14  -3  498.95   22.60
   4 -14   3  477.95   21.20
  -4 -14  -3  453.55   24.80
  -4  14  -3  481.55   24.80
   4  14   3  433.86   21.90
  -4  14  -3  459.85   22.30
  -6 -14  -3  401.46   23.60
  -6 -14  -3  362.66   19.50
   6 -14   3  347.97   21.10
  -6  14  -3  392.16   22.00
   6  14   3  347.87   18.90
  -6  14  -3  366.26   19.10
  -8 -14  -3  328.17   24.10
  -8 -14  -3  371.46   20.60
   8 -14   3  340.97   22.00
  -8  14  -3  385.96   19.90
  -8  14  -3  393.46   23.20
   8  14   3  354.26   19.70
 -10 -14  -3  211.08   19.90
  10 -14   3  214.98   16.90
 -10 -14  -3  247.78   16.60
 -10  14  -3  228.68   17.80
 -10  14  -3  218.88   14.60
  10  14   3  214.08   14.80
  -9 -15   3    0.80    2.50
  -9 -15   3   -1.80    4.10
   9 -15  -3   -0.90    2.50
  -9  15   3    3.30    2.60
   9  15  -3    3.20    2.40
  -9  15   3    2.30    3.00
  -7 -15   3    5.40    3.80
   7 -15  -3    3.00    3.10
   7  15  -3    5.00    2.50
   7  15  -3    9.40    2.80
  -7  15   3    6.80    2.70
  -7  15   3    6.10    3.40
  -5 -15   3    3.00    2.70
  -5  15   3    1.90    1.80
  -5  15   3    0.10    2.10
   5  15  -3    1.60    1.80
   5  15  -3    1.40    1.70
  -3 -15   3   58.79    7.40
   3 -15  -3   50.99    5.40
   3  15  -3   54.29    5.30
   3  15  -3   67.79    6.10
  -3  15   3   49.20    6.20
   1 -15  -3  189.58   11.70
  -1 -15   3  194.08   11.80
  -1  15   3  190.38   11.20
   1  15  -3  180.78   11.40
   1  15  -3  171.98   10.60
  -1 -15  -3  308.87   16.90
   1 -15   3  284.77   15.10
  -1  15  -3  289.97   16.40
  -1  15  -3  287.27   15.20
   1  15   3  282.77   15.00
   3 -15   3  328.17   16.00
  -3 -15  -3  299.87   18.40
  -3  15  -3  303.57   16.40
  -3  15  -3  341.27   19.00
   3  15   3  309.57   16.40
  -5 -15  -3  164.38   11.10
  -5 -15  -3  161.48   13.40
   5  15   3  166.68   10.90
  -5  15  -3  172.88   11.10
  -5  15  -3  153.08   12.70
  -7 -15  -3   48.70    9.50
  -7 -15  -3   53.79    7.50
   7 -15   3   55.09    9.00
  -7  15  -3   51.29    7.00
  -7  15  -3   43.60    8.20
   7  15   3   63.79    7.80
  -9 -15  -3    7.50    3.70
   9 -15   3   13.20    5.10
  -9 -15  -3    6.10    5.00
   9  15   3    4.80    3.00
  -9  15  -3    8.80    4.90
  -9  15  -3   11.70    3.90
  -8 -16   3   49.20    9.00
   8 -16  -3   36.00    6.70
  -8  16   3   52.09    8.00
  -8  16   3   42.70    6.20
   8  16  -3   51.79    6.80
  -6 -16   3  112.79   10.80
   6  16  -3   98.89    8.80
  -6  16   3  100.19    9.20
   6  16  -3   99.29    8.40
  -6  16   3  101.99    8.40
  -4 -16   3  432.36   22.70
   4  16  -3  420.76   20.90
   4  16  -3  394.06   20.00
  -4  16   3  416.96   21.50
  -2 -16   3  674.23   32.00
   2 -16  -3  719.53   31.70
  -2  16   3  728.93   31.70
   2  16  -3  690.93   31.70
   2  16  -3  685.03   30.70
   0 -16  -3  814.22   37.10
   0 -16   3  771.22   36.00
   0  16  -3  802.02   35.50
   0  16  -3  910.31   37.70
   0  16   3  854.51   36.10
  -2 -16  -3 1041.70   47.00
   2 -16   3 1041.70   44.60
   2  16   3 1057.49   44.90
  -2  16  -3 1079.79   45.00
  -2  16  -3 1112.39   47.60
  -4 -16  -3  903.11   41.80
   4  16   3  842.52   38.20
  -4  16  -3  866.91   38.30
  -4  16  -3  900.61   41.50
  -6 -16  -3  483.75   28.70
   6 -16   3  495.65   27.20
   6  16   3  509.25   24.60
  -6  16  -3  474.05   27.20
  -6  16  -3  488.45   24.40
   8 -16   3  246.48   18.40
  -8 -16  -3  260.67   21.10
  -8 -16  -3  264.17   16.60
  -8  16  -3  242.68   18.30
   8  16   3  227.68   15.30
  -8  16  -3  259.67   15.60
  -9 -17   3   97.29   13.70
   9 -17  -3   69.79    9.80
  -9  17   3   92.29    8.40
   9  17  -3   86.09    8.50
  -9  17   3   76.29   10.10
  -7 -17   3  119.09   12.10
  -7  17   3  147.39   11.60
   7  17  -3  101.29    9.20
  -5 -17   3  245.38   16.30
   5  17  -3  213.78   13.70
  -5  17   3  228.88   14.80
  -3 -17   3  262.37   16.00
   3 -17  -3  265.37   15.10
   3  17  -3  238.38   14.70
  -3  17   3  261.87   15.30
   3  17  -3  248.38   14.10
   1 -17  -3  240.28   14.50
  -1 -17   3  223.38   14.00
   1  17  -3  238.58   13.40
  -1  17   3  222.48   13.60
   1  17  -3  250.07   14.70
   1 -17   3  271.77   14.50
  -1 -17  -3  238.38   15.30
  -1  17  -3  236.58   13.70
  -1  17  -3  245.48   15.40
   1  17   3  236.78   14.00
  -3 -17  -3  227.28   15.50
   3 -17   3  237.18   13.20
  -3  17  -3  208.08   13.00
   3  17   3  226.68   13.50
  -3  17  -3  208.28   15.20
  -5 -17  -3  193.58   15.50
  -5  17  -3  204.48   15.30
  -5  17  -3  184.78   12.50
   5  17   3  191.98   12.70
  -7 -17  -3  143.09   14.80
   7 -17   3  116.39   13.50
  -7  17  -3  136.49   13.20
   7  17   3  123.79   10.40
  -7  17  -3  156.78   11.10
  -8 -18   3   -0.20    4.30
   8  18  -3    1.00    2.50
  -8  18   3   -0.20    3.00
  -6 -18   3    4.20    3.90
   6  18  -3    1.70    2.30
  -6  18   3    2.20    3.10
  -4 -18   3   33.20    6.60
  -4  18   3   32.00    5.80
   4  18  -3   31.00    5.60
  -2 -18   3  100.69    9.00
   2 -18  -3  109.99    9.00
   2  18  -3  103.19    9.10
   2  18  -3  103.79    8.20
  -2  18   3  102.89    8.80
   0 -18   3  180.98   12.40
   0 -18  -3  195.08   13.30
   0  18   3  197.48   12.30
   0  18  -3  199.28   12.10
   0  18  -3  185.68   13.10
   2 -18   3  250.67   14.40
  -2 -18  -3  247.48   16.50
  -2  18  -3  245.18   14.50
  -2  18  -3  288.67   17.50
   2  18   3  238.98   14.70
  -4 -18  -3  192.48   15.30
  -4  18  -3  208.68   13.20
  -4  18  -3  208.58   15.70
   4  18   3  226.68   13.70
   6 -18   3  124.49   12.40
  -6 -18  -3  136.19   13.80
  -6  18  -3  137.99   13.10
  -6  18  -3  135.99   10.50
   6  18   3  140.89   10.80
  -5 -19   3  108.99   11.20
  -5  19   3  103.19   10.10
   5  19  -3   94.89    8.90
  -3 -19   3   68.39    9.30
   3  19  -3   67.29    8.30
  -3  19   3   78.49    8.00
   1 -19  -3    7.40    3.30
  -1 -19   3    7.10    3.20
  -1  19   3    8.00    3.10
   1  19  -3   12.70    3.60
   1  19  -3   11.10    3.80
   1 -19   3    0.80    2.10
  -1 -19  -3   -1.30    2.40
  -1  19  -3    5.90    3.50
   1  19   3    0.30    2.00
  -1  19  -3    2.60    2.30
  -3 -19  -3   -0.50    2.60
  -3  19  -3   -0.30    2.90
  -3  19  -3    3.10    2.50
   3  19   3    1.30    2.10
  -5 -19  -3   11.50    5.30
   5 -19   3    6.70    4.00
  -5  19  -3    9.00    4.60
   5  19   3   15.00    4.40
  -5  19  -3    9.40    3.70
  -4 -20   3  148.49   13.00
  -4  20   3  156.38   12.60
   4  20  -3  165.48   12.30
   2 -20  -3  160.38   12.00
  -2 -20   3  149.99   12.30
  -2  20   3  153.68   11.90
   2  20  -3  156.08   12.20
   0 -20  -3  181.18   13.50
   0 -20   3  165.88   12.60
   0  20  -3  194.48   14.30
   0  20   3  198.08   13.30
   0  20  -3  205.98   12.70
  -2 -20  -3  214.78   16.00
   2 -20   3  225.58   14.30
  -2  20  -3  222.58   16.40
   2  20   3  225.88   14.50
  -2  20  -3  235.58   14.30
  -4 -20  -3  176.68   15.00
  -4  20  -3  163.58   12.00
   4  20   3  175.08   12.20
  -4  20  -3  146.69   14.00
  -1 -21   3  233.58   15.70
   1 -21  -3  224.38   15.50
  -1  21   3  240.88   15.50
   1  21  -3  216.58   15.70
   1 -21   3  173.58   12.90
  -1 -21  -3  182.98   14.30
   1  21   3  189.38   13.30
  -1  21  -3  172.78   15.40
  -1  21  -3  206.28   15.50
  14   0  -4  165.98   14.00
  14   0  -4  181.18   12.40
 -14   0   4  135.89   17.40
 -14   0   4  167.28   13.00
  12   0  -4  278.47   18.50
 -12   0   4  284.07   20.50
  12   0  -4  333.77   17.40
 -12   0   4  315.17   17.80
  10   0  -4 1028.90   43.40
 -10   0   4  986.00   46.30
 -10   0   4 1043.90   43.60
  10   0  -4 1027.10   45.10
  -8   0   4 2603.64   96.39
  -8   0   4 2361.96   97.99
   8   0  -4 2497.25   96.49
   8   0  -4 2429.36   97.19
   6   0  -4 4812.82  178.98
  -6   0   4 4104.69  177.18
  -6   0   4 4771.12  179.58
  -6   0   4 5213.08  178.38
  -4   0   4 7876.71  330.87
  -4   0   4 9999.00  330.17
   4   0  -4 8891.91  329.97
  -4   0   4 8613.94  330.77
   4   0  -4 8848.51  330.87
  -2   0   4 6873.61  284.67
   2   0  -4 7685.43  285.87
  -2   0   4 7889.21  285.67
   2   0  -4 8039.70  287.57
   0   0  -4 1716.63   66.39
   0   0  -4 1681.03   66.99
   0   0  -4 1754.92   66.09
   0   0   4 1831.42   66.69
  -2   0  -4 1750.62   76.79
   2   0   4 2270.57   77.59
  -2   0  -4 2035.40   78.09
   2   0   4 1950.80   77.59
  -2   0  -4 2080.09   76.69
  -2   0  -4 2108.49   77.59
  -4   0  -4 1437.16   55.39
   4   0   4 1555.34   58.89
  -4   0  -4 1392.86   56.29
  -4   0  -4 1393.56   56.59
   4   0   4 1401.16   56.89
  -4   0  -4 1390.06   56.19
   4   0   4 1519.75   56.59
  -6   0  -4  215.68   11.70
   6   0   4  226.18   12.60
  -6   0  -4  218.98   11.60
  -6   0  -4  217.28   10.70
   6   0   4  221.18   11.80
  -6   0  -4  210.48   11.30
  -8   0  -4   63.09    6.30
   8   0   4   75.99    7.30
   8   0   4   70.79    6.50
  -8   0  -4   70.19    5.60
  -8   0  -4   77.59    6.50
  10   0   4  171.58   11.50
 -10   0  -4  155.58   11.40
 -10   0  -4  163.98   11.90
  10   0   4  174.68   13.10
 -12   0  -4  345.37   21.10
  12   0   4  355.16   22.40
 -12   0  -4  359.06   21.30
 -13  -1   4   88.39   10.00
 -13  -1   4   59.19   10.50
  13  -1  -4   84.79    9.20
  13  -1  -4   70.29   10.20
 -13   1   4   57.69   10.70
  13   1  -4   85.39    8.10
  13   1  -4   77.19   10.10
 -13   1   4   87.69    8.70
 -11  -1   4   95.09   10.00
 -11  -1   4   95.79    8.30
  11  -1  -4   99.99    9.30
  11  -1  -4  106.09    8.30
 -11   1   4   89.09   11.40
  11   1  -4  112.59    8.60
  11   1  -4  107.39    9.40
 -11   1   4   94.89    8.20
  -9  -1   4   47.00    5.70
  -9  -1   4   52.19    7.00
   9  -1  -4   49.60    5.90
   9   1  -4   49.00    6.40
  -9   1   4   49.00    7.20
   9   1  -4   46.80    5.70
  -9   1   4   41.50    5.30
  -7  -1   4   35.60    3.60
   7  -1  -4   33.70    4.40
  -7  -1   4   41.70    5.30
   7   1  -4   41.50    5.20
  -7   1   4   38.90    3.80
   7   1  -4   36.10    4.40
  -5  -1   4   90.89    5.60
   5  -1  -4   89.89    4.70
  -5  -1   4   96.49    6.30
   5  -1  -4   94.19    6.00
  -5  -1   4  101.39    5.40
  -5   1   4   96.39    6.20
  -5   1   4  101.79    5.60
  -5   1   4   92.49    5.20
   5   1  -4   94.19    5.90
   5   1  -4   88.29    5.60
  -3  -1   4   39.10    3.40
   3  -1  -4   41.30    2.90
  -3  -1   4   47.60    3.70
   3  -1  -4   46.00    3.30
  -3   1   4   48.20    3.60
   3   1  -4   45.80    3.20
  -3   1   4   45.80    3.50
  -3   1   4   50.39    3.10
   3   1  -4   44.50    3.20
  -1  -1   4    4.90    1.20
   1  -1  -4    3.70    1.00
   1  -1  -4    4.60    1.00
  -1  -1   4    4.20    1.30
   1   1  -4    3.80    1.10
   1   1  -4    3.00    0.80
  -1   1   4    5.80    1.20
  -1  -1  -4  614.54   25.50
   1  -1   4  642.14   24.90
  -1  -1  -4  627.24   25.00
  -1  -1  -4  640.94   24.30
   1   1   4  590.54   25.00
  -1   1  -4  638.84   24.30
   1   1   4  629.14   24.30
  -1   1  -4  607.24   24.60
  -1   1  -4  579.84   25.30
  -3  -1  -4 1157.68   46.90
  -3  -1  -4 1190.28   46.10
   3  -1   4 1230.48   49.30
  -3  -1  -4 1192.08   46.40
  -3  -1  -4 1164.48   45.10
   3  -1   4 1255.87   46.80
   3   1   4 1200.48   45.90
  -3   1  -4 1155.48   46.50
  -3   1  -4 1118.59   46.00
  -3   1  -4 1109.89   45.90
  -3   1  -4 1144.99   45.50
   3   1   4 1237.58   46.40
  -5  -1  -4  655.53   26.70
  -5  -1  -4  640.74   27.90
  -5  -1  -4  653.83   28.10
   5  -1   4  686.53   28.90
   5  -1   4  663.93   28.10
  -5  -1  -4  654.73   27.70
  -5   1  -4  653.73   27.60
  -5   1  -4  634.14   27.80
   5   1   4  645.24   28.30
  -5   1  -4  664.53   26.90
   5   1   4  713.73   27.90
  -5   1  -4  642.54   27.50
   7  -1   4  444.36   20.60
   7  -1   4  447.86   21.70
  -7  -1  -4  423.26   20.20
  -7  -1  -4  416.56   18.80
  -7  -1  -4  414.26   20.10
  -7  -1  -4  400.16   19.60
  -7   1  -4  421.86   20.30
  -7   1  -4  426.36   19.90
   7   1   4  443.16   20.20
  -7   1  -4  412.66   18.90
   7   1   4  424.06   21.00
  -7   1  -4  421.86   20.10
  -9  -1  -4  249.18   15.10
   9  -1   4  268.37   16.90
  -9  -1  -4  255.37   15.10
   9  -1   4  273.57   15.50
   9   1   4  263.67   14.80
  -9   1  -4  269.97   15.60
  -9   1  -4  279.77   15.30
   9   1   4  245.98   15.90
  -9   1  -4  278.07   14.10
  11  -1   4   83.19   10.80
 -11  -1  -4   83.09    9.70
 -11  -1  -4   94.89    9.10
  11  -1   4   76.69    9.00
 -11   1  -4   91.19    9.20
  11   1   4   74.59   10.00
 -11   1  -4   83.89    8.50
 -13  -1  -4   21.80    6.20
 -13  -1  -4   15.60    5.20
  13  -1   4   21.20    6.40
 -13   1  -4   24.30    6.40
  13   1   4   26.80    7.10
 -14  -2   4   81.89   13.70
  14  -2  -4   89.79    8.40
  14  -2  -4   57.09    9.80
 -14  -2   4   73.79    9.40
  14   2  -4   73.89   10.00
 -14   2   4   93.59   11.00
 -14   2   4   50.89   10.50
  14   2  -4   77.49    8.70
  12  -2  -4  125.49    9.70
 -12  -2   4  119.89   12.30
  12  -2  -4  117.09   10.80
 -12  -2   4  133.29   10.10
  12   2  -4  109.09   10.00
 -12   2   4  123.29   10.00
 -12   2   4   91.29   12.50
  12   2  -4  129.59    9.50
 -10  -2   4  354.86   18.10
  10  -2  -4  350.06   18.30
 -10  -2   4  358.86   20.60
  10   2  -4  325.67   18.60
  10   2  -4  368.56   18.10
 -10   2   4  347.67   20.40
 -10   2   4  353.76   18.30
  -8  -2   4  643.04   30.00
   8  -2  -4  649.54   28.80
  -8  -2   4  681.03   28.10
  -8   2   4  607.54   29.60
   8   2  -4  615.84   28.00
   8   2  -4  660.53   28.90
  -8   2   4  664.63   28.40
  -6  -2   4 1061.59   40.40
  -6  -2   4  890.21   40.20
  -6  -2   4 1038.80   41.90
   6  -2  -4 1011.90   41.40
   6   2  -4 1014.20   40.90
  -6   2   4 1067.39   40.80
   6   2  -4 1066.09   41.00
  -6   2   4  945.51   41.30
   4  -2  -4 2019.90   76.49
  -4  -2   4 2084.69   76.59
  -4  -2   4 2021.90   77.99
  -4  -2   4 2076.79   78.19
   4  -2  -4 2038.60   77.89
  -4   2   4 2053.79   77.09
   4   2  -4 2005.00   77.39
  -4   2   4 1958.70   77.79
  -4   2   4 1947.41   77.19
   4   2  -4 2015.20   76.89
  -2  -2   4 1505.25   61.29
   2  -2  -4 1483.55   60.49
   2  -2  -4 1632.24   60.99
  -2  -2   4 1728.43   62.39
   2   2  -4 1648.64   61.29
   2   2  -4 1565.94   60.69
  -2   2   4 1582.64   61.09
   0  -2  -4  465.15   19.30
   0  -2   4  465.45   18.50
   0  -2   4  488.75   20.30
   0   2   4  456.35   17.90
   0   2  -4  444.06   18.20
   0   2  -4  449.56   19.10
   0   2  -4  418.36   18.20
  -2  -2  -4  287.77   12.10
   2  -2   4  288.37   13.80
  -2  -2  -4  261.77   13.00
  -2  -2  -4  272.97   12.50
   2  -2   4  286.87   12.20
  -2   2  -4  267.77   12.00
  -2   2  -4  280.87   12.00
  -2   2  -4  259.67   11.90
  -2   2  -4  274.67   12.60
   2   2   4  286.47   12.20
   4  -2   4   29.20    5.10
  -4  -2  -4   20.10    2.80
   4  -2   4   23.40    3.30
  -4  -2  -4   22.70    2.00
  -4  -2  -4   25.30    3.60
  -4  -2  -4   20.00    3.00
   4   2   4   21.90    2.80
  -4   2  -4   23.20    3.10
  -4   2  -4   25.80    2.50
   4   2   4   14.60    2.60
   4   2   4   26.40    3.10
  -4   2  -4   22.60    3.00
  -4   2  -4   25.40    2.60
  -6  -2  -4    1.20    1.30
   6  -2   4   -0.40    1.10
  -6  -2  -4    1.40    1.10
  -6  -2  -4    0.90    1.20
  -6  -2  -4    0.60    1.20
  -6   2  -4    9.20    2.10
  -6   2  -4    2.60    1.50
   6   2   4    0.40    1.20
  -6   2  -4    1.80    1.20
   6   2   4    0.90    1.20
  -6   2  -4    7.50    1.90
  -8  -2  -4   39.60    5.50
   8  -2   4   37.90    6.30
   8  -2   4   43.80    6.10
  -8  -2  -4   40.40    5.50
  -8   2  -4   42.40    5.80
   8   2   4   39.40    5.10
   8   2   4   52.69    6.90
  -8   2  -4   41.30    4.80
  -8   2  -4   46.10    4.80
  10  -2   4   69.49    8.20
 -10  -2  -4   62.09    8.00
 -10  -2  -4   83.49    7.80
  10  -2   4   67.89    9.80
  10   2   4   71.09    9.10
 -10   2  -4   57.19    7.30
 -10   2  -4   67.39    6.30
 -10   2  -4   81.59    8.10
  12  -2   4   64.79   10.30
 -12  -2  -4   82.59   10.20
 -12  -2  -4   64.49    9.20
  12  -2   4   81.69    9.70
  12   2   4   71.79   10.20
 -12   2  -4   68.79    9.70
 -13  -3   4   89.39   13.30
  13  -3  -4   69.89   10.00
 -13  -3   4   85.69    8.70
  13  -3  -4   86.29    8.40
 -13   3   4   66.99   11.30
 -13   3   4   94.69    9.00
  13   3  -4   84.29    7.90
  13   3  -4   75.69   10.00
  11  -3  -4   61.19    7.50
 -11  -3   4   55.69    7.00
 -11  -3   4   70.49   10.10
 -11   3   4   56.49    8.80
 -11   3   4   71.59    7.00
  11   3  -4   58.09    6.80
  11   3  -4   57.09    7.50
   9  -3  -4    1.00    1.70
  -9  -3   4    0.70    1.30
  -9  -3   4    0.30    1.80
  -9   3   4   -0.20    1.80
  -9   3   4    0.20    1.50
   9   3  -4    8.70    2.70
   9   3  -4    1.10    1.60
  -7  -3   4  229.48   13.20
  -7  -3   4  298.97   15.30
   7  -3  -4  305.27   14.80
  -7  -3   4  288.17   13.50
   7   3  -4  281.57   14.00
  -7   3   4  293.77   14.10
   7   3  -4  290.57   13.90
  -7   3   4  257.27   14.40
   5  -3  -4  978.60   38.00
  -5  -3   4  930.81   37.90
  -5  -3   4  868.91   37.40
  -5  -3   4  924.61   36.50
   5   3  -4  949.21   37.00
   5   3  -4  915.61   37.10
  -5   3   4  940.81   37.10
  -5   3   4  900.81   37.40
  -3  -3   4  530.65   23.40
   3  -3  -4  570.44   23.50
   3  -3  -4  588.14   22.90
  -3  -3   4  564.54   24.20
  -3   3   4  597.34   22.90
  -3   3   4  550.64   23.40
   3   3  -4  571.34   22.70
   3   3  -4  572.04   23.10
   1  -3  -4   84.59    5.20
  -1  -3   4   95.19    5.20
  -1  -3   4   92.89    6.00
   1  -3  -4   88.99    4.80
  -1   3   4   95.89    5.10
   1   3  -4   85.79    4.70
  -1   3   4   95.49    4.40
   1   3  -4   87.69    5.30
   1  -3   4    1.00    0.90
  -1  -3  -4    0.10    0.50
   1  -3   4    0.70    0.50
  -1  -3  -4    5.10    1.40
  -1   3  -4    0.40    0.50
  -1   3  -4    0.70    0.50
   1   3   4    0.80    0.50
  -1   3  -4    0.60    0.70
   1   3   4    0.90    0.70
   3  -3   4  218.98   13.40
  -3  -3  -4  221.08   10.40
  -3  -3  -4  225.48   10.80
   3  -3   4  225.18   11.50
   3  -3   4  219.28   10.10
  -3  -3  -4  225.08   11.50
  -3  -3  -4  204.88    9.40
  -3   3  -4  199.38   10.30
  -3   3  -4  221.38   10.20
   3   3   4  247.88   11.60
  -3   3  -4  203.58    9.80
   3   3   4  213.78   10.40
  -3   3  -4  203.18   10.30
  -5  -3  -4  521.65   23.40
  -5  -3  -4  529.55   24.00
  -5  -3  -4  519.55   23.00
   5  -3   4  466.15   23.40
   5  -3   4  597.64   24.10
   5   3   4  579.44   22.60
   5   3   4  552.24   23.60
  -5   3  -4  512.35   22.40
  -5   3  -4  495.55   23.20
  -5   3  -4  524.45   22.50
  -5   3  -4  538.55   22.50
  -7  -3  -4  532.65   26.40
  -7  -3  -4  615.44   26.70
   7  -3   4  558.94   26.80
  -7  -3  -4  611.74   27.20
  -7   3  -4  572.54   25.30
   7   3   4  623.84   27.40
  -7   3  -4  572.14   25.70
   7   3   4  637.54   25.90
  -7   3  -4  590.44   27.10
  -9  -3  -4  343.47   18.50
   9  -3   4  367.66   19.30
  -9  -3  -4  347.57   18.90
   9  -3   4  322.97   20.20
  -9   3  -4  364.96   18.20
   9   3   4  347.47   19.30
  -9   3  -4  356.46   19.50
  -9   3  -4  343.17   17.20
 -11  -3  -4   68.49    8.80
  11  -3   4   65.39    8.60
 -11  -3  -4   57.49    7.90
  11  -3   4   58.09    9.50
 -11   3  -4   84.69    7.20
  11   3   4   81.49   10.10
 -11   3  -4   64.69    8.70
 -13  -3  -4    3.10    3.40
  13  -3   4   -0.40    2.90
 -13  -3  -4    6.80    4.10
  13  -3   4    1.10    2.90
  13   3   4    4.70    3.80
 -13   3  -4    4.00    4.00
 -14  -4   4  266.77   21.70
  14  -4  -4  226.88   18.30
  14  -4  -4  308.77   17.90
 -14  -4   4  302.77   18.10
 -14   4   4  306.37   18.50
  14   4  -4  256.27   18.20
  14   4  -4  293.67   16.80
 -12  -4   4  332.17   17.70
  12  -4  -4  287.17   17.30
 -12  -4   4  294.17   20.50
  12   4  -4  332.27   17.10
  12   4  -4  282.57   17.90
 -12   4   4  254.17   19.30
 -12   4   4  310.87   17.80
 -10  -4   4  656.73   28.80
  10  -4  -4  658.13   29.60
 -10  -4   4  610.84   31.20
 -10   4   4  529.45   30.10
  10   4  -4  671.23   28.60
 -10   4   4  661.13   29.30
  10   4  -4  599.04   29.20
  -8  -4   4  867.71   35.30
  -8  -4   4  881.01   37.40
   8  -4  -4  814.72   36.10
  -8   4   4  718.93   36.20
   8   4  -4  842.62   35.80
   8   4  -4  886.51   35.50
  -8   4   4  853.01   35.80
  -6  -4   4  701.93   28.00
   6  -4  -4  691.83   29.30
  -6  -4   4  719.23   29.70
  -6  -4   4  633.74   28.80
   6   4  -4  720.93   28.50
  -6   4   4  608.34   28.50
   6   4  -4  677.03   28.30
  -6   4   4  662.03   28.50
   4  -4  -4  935.51   35.30
  -4  -4   4  882.41   36.50
   4  -4  -4  907.51   36.70
  -4  -4   4  865.31   36.90
   4   4  -4  902.41   35.50
  -4   4   4  888.41   36.30
   4   4  -4  922.51   36.10
  -4   4   4  942.01   36.10
   2  -4  -4 1005.10   40.20
  -2  -4   4  984.40   40.40
   2  -4  -4 1062.09   40.60
  -2  -4   4 1055.29   41.80
  -2   4   4 1050.59   39.80
  -2   4   4 1062.09   40.40
   2   4  -4 1033.70   40.30
   2   4  -4 1015.40   40.90
   0  -4  -4 1643.34   61.99
   0  -4  -4 1597.24   62.59
   0  -4   4 1644.24   61.69
   0  -4   4 1622.84   63.29
   0   4  -4 1503.85   61.39
   0   4  -4 1547.35   62.29
   0   4   4 1649.63   61.29
   0   4  -4 1681.23   61.89
   0   4   4 1622.74   62.09
  -2  -4  -4 2117.19   85.09
   2  -4   4 2321.27   89.79
   2  -4   4 2385.26   86.29
  -2  -4  -4 2165.18   85.99
   2  -4   4 2299.67   84.19
  -2   4  -4 2115.09   83.89
  -2   4  -4 2165.18   84.99
  -2   4  -4 2283.07   84.89
   2   4   4 2233.48   84.59
  -2   4  -4 2147.39   84.99
  -4  -4  -4 1316.97   53.49
   4  -4   4 1406.66   58.49
   4  -4   4 1510.95   54.69
  -4  -4  -4 1405.96   54.19
  -4  -4  -4 1322.47   54.89
  -4   4  -4 1278.17   53.99
   4   4   4 1431.16   52.19
  -4   4  -4 1269.67   52.59
  -4   4  -4 1279.17   52.99
   4   4   4 1346.27   53.69
  -4   4  -4 1408.16   53.39
   6  -4   4 1157.28   41.60
  -6  -4  -4  999.80   41.10
  -6  -4  -4  973.90   41.60
   6  -4   4 1014.60   42.40
  -6  -4  -4  988.10   42.40
  -6   4  -4  885.61   39.40
  -6   4  -4 1014.50   40.50
   6   4   4 1050.89   39.90
  -6   4  -4  935.01   40.00
  -6   4  -4  962.20   41.80
   6   4   4  988.80   41.50
   8  -4   4  984.40   43.80
  -8  -4  -4  982.50   43.40
  -8  -4  -4 1052.59   44.10
  -8  -4  -4 1023.40   43.10
  -8   4  -4 1051.99   42.20
  -8   4  -4  971.40   41.70
   8   4   4 1036.40   43.90
  -8   4  -4 1000.60   44.10
 -10  -4  -4  548.05   28.80
 -10  -4  -4  580.94   28.40
  10  -4   4  597.64   29.30
  10  -4   4  598.94   31.50
 -10   4  -4  578.54   27.00
  10   4   4  611.34   29.60
 -10   4  -4  617.74   30.20
  12  -4   4  204.68   14.70
 -12  -4  -4  208.38   15.60
  12  -4   4  180.28   16.30
 -12  -4  -4  198.28   14.50
 -12   4  -4  211.38   13.30
  12   4   4  221.28   15.90
 -12   4  -4  216.98   16.10
  13  -5  -4  216.98   14.80
 -13  -5   4  231.98   14.90
 -13  -5   4  219.18   18.30
  13   5  -4  210.38   15.20
  13   5  -4  229.58   14.20
 -13   5   4  239.98   15.50
 -11  -5   4  224.48   13.70
 -11  -5   4  246.98   16.90
  11  -5  -4  245.68   14.80
  11   5  -4  221.48   14.30
  11   5  -4  227.18   13.40
 -11   5   4  220.68   14.20
  -9  -5   4  295.97   16.90
  -9  -5   4  289.77   14.90
   9  -5  -4  291.17   15.80
  -9   5   4  223.38   15.50
   9   5  -4  297.37   14.90
   9   5  -4  288.77   15.40
  -9   5   4  303.67   15.70
  -7  -5   4   89.69    7.50
  -7  -5   4  133.19    7.50
   7  -5  -4  116.89    8.10
  -7  -5   4  128.79    8.60
   7   5  -4  122.79    7.50
  -7   5   4  102.69    7.70
  -7   5   4  122.59    7.80
   7   5  -4  121.39    7.60
   5  -5  -4   11.00    2.50
  -5  -5   4   18.90    3.10
  -5  -5   4   17.70    3.00
   5  -5  -4   15.40    1.60
  -5   5   4   16.40    2.60
  -5   5   4   13.40    2.40
   5   5  -4   16.70    2.50
   5   5  -4   18.20    2.70
  -3  -5   4   49.00    4.30
   3  -5  -4   49.90    3.50
  -3  -5   4   46.70    3.60
   3  -5  -4   51.69    3.90
  -3   5   4   54.99    3.80
  -3   5   4   53.19    3.60
   3   5  -4   69.89    4.10
   3   5  -4   54.09    3.30
  -3   5   4   48.00    3.30
   1  -5  -4  381.56   15.80
  -1  -5   4  399.76   17.40
  -1  -5   4  363.36   15.80
   1  -5  -4  376.86   16.50
   1   5  -4  349.77   15.30
  -1   5   4  389.46   15.50
   1   5  -4  378.76   16.00
  -1   5   4  366.46   15.90
   1  -5   4 1046.80   38.40
  -1  -5  -4  954.70   39.20
   1  -5   4 1032.60   40.40
  -1  -5  -4  985.20   40.20
  -1   5  -4  997.60   39.40
   1   5   4  987.80   38.70
  -1   5  -4  969.00   39.00
  -1   5  -4  947.71   39.20
  -3  -5  -4 1591.94   63.59
   3  -5   4 1671.63   68.49
   3  -5   4 1738.03   64.09
   3  -5   4 1689.63   62.19
  -3  -5  -4 1649.54   64.79
  -3   5  -4 1547.45   61.89
  -3   5  -4 1598.54   63.09
  -3   5  -4 1587.94   63.79
  -3   5  -4 1545.85   62.79
   3   5   4 1628.94   63.09
  -5  -5  -4 1427.06   60.79
   5  -5   4 1533.05   60.59
   5  -5   4 1618.74   59.59
  -5  -5  -4 1528.05   59.39
   5   5   4 1450.15   59.39
  -5   5  -4 1458.15   60.19
  -5   5  -4 1521.05   58.99
  -5   5  -4 1475.25   57.89
  -5   5  -4 1448.85   58.09
  -7  -5  -4 1127.29   48.00
  -7  -5  -4 1164.88   48.90
   7  -5   4 1250.67   49.90
  -7  -5  -4 1142.69   49.90
  -7   5  -4 1183.68   49.60
   7   5   4 1137.19   48.50
  -7   5  -4 1179.28   47.50
  -9  -5  -4  746.83   34.00
  -9  -5  -4  667.03   32.60
   9  -5   4  740.23   34.30
  -9   5  -4  760.02   34.90
   9   5   4  725.63   33.60
  -9   5  -4  729.73   32.00
  11  -5   4  242.88   18.30
 -11  -5  -4  267.07   16.40
  11  -5   4  260.17   16.90
 -11  -5  -4  260.37   17.20
 -11   5  -4  260.17   17.70
  11   5   4  266.57   17.00
 -11   5  -4  252.67   15.00
  13  -5   4   44.60    9.50
  13  -5   4   52.09    8.50
 -13  -5  -4   67.29   10.60
 -13  -5  -4   56.09    8.60
 -13   5  -4   51.59    9.40
  13   5   4   52.79    8.90
 -14  -6   4  250.77   16.60
  14  -6  -4  279.67   17.40
 -14  -6   4  295.67   22.30
  14   6  -4  282.97   16.30
 -14   6   4  240.18   16.80
  14   6  -4  220.18   16.60
 -12  -6   4  231.98   14.60
 -12  -6   4  245.68   18.20
  12  -6  -4  240.28   15.20
  12   6  -4  236.98   14.00
 -12   6   4  250.27   15.50
  12   6  -4  221.18   15.00
  10  -6  -4  245.78   15.00
 -10  -6   4  252.87   14.20
 -10  -6   4  264.57   16.80
 -10   6   4  255.47   14.80
  10   6  -4  228.68   14.30
  10   6  -4  267.87   14.20
  -8  -6   4   71.29    5.50
  -8  -6   4   39.80    5.90
  -8  -6   4   68.49    6.60
   8  -6  -4   63.39    6.20
   8   6  -4   70.29    5.50
  -8   6   4   64.89    5.90
   8   6  -4   56.49    5.30
  -8   6   4   50.39    6.50
  -6  -6   4   27.60    4.30
  -6  -6   4   36.80    4.70
   6  -6  -4   29.90    4.40
   6   6  -4   31.50    3.90
   6   6  -4   48.80    4.00
  -6   6   4   49.00    4.30
  -6   6   4   34.90    4.00
  -6   6   4   38.20    3.90
  -4  -6   4   38.50    3.50
   4  -6  -4   43.70    3.10
  -4  -6   4   38.00    3.90
   4   6  -4   49.00    3.40
  -4   6   4   45.20    3.70
   4   6  -4   40.60    3.50
  -4   6   4   36.00    3.30
   2  -6  -4   22.70    2.00
   2  -6  -4   22.00    2.80
   2  -6  -4   22.70    2.60
  -2  -6   4   21.10    3.20
  -2  -6   4   19.80    2.10
  -2   6   4   22.20    1.90
  -2   6   4   24.50    2.30
   2   6  -4   20.00    2.60
   2   6  -4   21.80    2.00
  -2   6   4   18.30    2.30
   0  -6  -4  186.28    8.80
   0  -6   4  151.08    8.50
   0  -6  -4  152.58    7.60
   0  -6   4  151.08    7.10
   0   6   4  143.89    7.20
   0   6  -4  138.39    7.40
   0   6  -4  130.89    7.40
   0   6   4  132.89    7.50
  -2  -6  -4  455.65   20.10
  -2  -6  -4  459.05   21.10
   2  -6   4  467.95   24.50
   2  -6   4  486.55   18.70
   2  -6   4  475.65   20.70
  -2   6  -4  448.26   18.40
   2   6   4  456.55   19.50
  -2   6  -4  459.05   20.50
  -2   6  -4  471.55   19.90
  -2   6  -4  449.06   19.80
  -4  -6  -4  996.30   41.50
   4  -6   4 1082.49   39.80
   4  -6   4 1065.99   41.40
  -4  -6  -4 1033.10   43.00
   4   6   4 1006.10   41.10
  -4   6  -4  970.20   39.40
  -4   6  -4 1006.00   42.10
  -4   6  -4  968.00   40.20
  -4   6  -4 1004.40   41.00
  -6  -6  -4 1135.89   48.40
  -6  -6  -4 1157.28   49.99
   6  -6   4 1208.78   49.50
   6   6   4 1207.78   48.10
  -6   6  -4 1169.98   47.30
  -6   6  -4 1134.39   49.10
  -8  -6  -4  862.81   40.30
  -8  -6  -4  893.81   38.40
   8  -6   4  918.91   39.80
  -8  -6  -4  867.51   39.00
   8   6   4  850.81   38.50
  -8   6  -4  850.51   37.30
  -8   6  -4  948.61   40.60
 -10  -6  -4  420.36   22.10
 -10  -6  -4  407.66   22.90
  10  -6   4  404.16   23.10
  10   6   4  442.86   23.00
 -10   6  -4  455.15   24.50
 -10   6  -4  414.76   21.10
  12  -6   4  129.09   11.80
  12  -6   4  109.09   14.50
 -12  -6  -4  127.49   12.10
 -12  -6  -4  131.59   11.30
 -12   6  -4  138.19   13.00
 -12   6  -4  114.29    9.80
  12   6   4  110.39   11.00
 -13  -7   4  152.58   14.90
  13  -7  -4  139.29   11.60
 -13  -7   4  159.88   11.80
  13   7  -4  149.99   10.90
 -13   7   4  151.08   12.10
  13   7  -4  126.29   11.30
  11  -7  -4  224.68   14.80
 -11  -7   4  276.07   17.90
 -11  -7   4  252.97   14.50
  11   7  -4  229.28   14.60
 -11   7   4  241.78   15.00
  11   7  -4  240.88   14.00
  -9  -7   4  345.57   19.20
   9  -7  -4  331.27   18.30
   9   7  -4  371.46   17.40
   9   7  -4  320.77   17.40
  -9   7   4  350.56   18.20
   7  -7  -4  463.35   21.90
  -7  -7   4  416.56   21.90
  -7  -7   4  475.35   22.00
  -7   7   4  466.65   20.60
  -7   7   4  411.16   20.70
  -7   7   4  486.85   21.50
   7   7  -4  423.96   20.40
   7   7  -4  475.15   20.60
  -5  -7   4  910.11   38.70
   5  -7  -4  925.71   36.10
   5  -7  -4  880.81   38.00
  -5  -7   4  913.61   37.80
   5   7  -4  888.21   37.10
  -5   7   4  974.80   37.20
   5   7  -4  901.31   37.00
  -5   7   4  910.01   37.00
  -5   7   4  958.40   37.90
  -3  -7   4  982.70   40.60
   3  -7  -4 1008.00   39.30
   3  -7  -4 1017.30   39.70
  -3  -7   4  999.90   39.20
  -3   7   4  942.81   38.90
  -3   7   4  960.50   38.60
   3   7  -4  972.20   39.40
   3   7  -4  993.00   38.90
  -3   7   4 1016.10   39.30
   1  -7  -4  688.63   27.90
   1  -7  -4  668.33   26.80
  -1  -7   4  626.74   26.20
  -1  -7   4  702.83   28.50
   1  -7  -4  646.24   26.30
  -1   7   4  632.24   25.70
  -1   7   4  669.73   27.00
  -1   7   4  684.53   26.90
   1   7  -4  681.63   27.40
   1   7  -4  666.13   26.90
   1  -7   4  911.71   42.60
   1  -7   4  989.00   38.40
  -1  -7  -4  925.31   38.50
   1  -7   4 1011.60   36.30
  -1  -7  -4  945.71   37.40
   1   7   4  910.71   36.90
   1   7   4  939.01   37.50
  -1   7  -4  885.41   37.30
  -1   7  -4  867.01   37.80
   3  -7   4  818.42   33.10
  -3  -7  -4  772.22   33.00
  -3  -7  -4  808.42   34.50
   3  -7   4  806.82   38.30
  -3   7  -4  817.52   32.80
  -3   7  -4  751.12   33.60
   3   7   4  790.32   32.50
  -3   7  -4  779.72   32.20
   5  -7   4  455.55   19.10
  -5  -7  -4  404.96   19.80
  -5  -7  -4  415.96   21.30
   5   7   4  384.66   19.00
  -5   7  -4  412.46   18.10
  -5   7  -4  416.46   19.20
  -5   7  -4  419.96   20.70
  -7  -7  -4  319.67   19.50
   7  -7   4  364.66   19.50
  -7  -7  -4  345.17   18.30
   7   7   4  344.67   17.80
  -7   7  -4  364.56   19.40
  -7   7  -4  354.36   17.20
  -9  -7  -4  244.98   16.70
  -9  -7  -4  257.97   15.70
   9  -7   4  240.08   15.80
  -9   7  -4  241.98   16.30
  -9   7  -4  262.27   14.30
   9   7   4  250.07   15.00
  11  -7   4  114.29   10.80
 -11  -7  -4   99.09    9.10
 -11  -7  -4  108.59   10.20
 -11   7  -4   96.79    8.50
  11   7   4   92.59    9.20
 -11   7  -4   82.19   11.30
  12  -8  -4  229.18   14.90
 -12  -8   4  200.48   16.30
  12   8  -4  174.18   13.20
 -12   8   4  205.68   14.30
  12   8  -4  232.08   13.50
 -10  -8   4   97.39    9.60
  10  -8  -4   94.99    8.60
  10   8  -4   86.09    7.80
  10   8  -4  104.59    7.80
 -10   8   4  112.19    9.00
   8  -8  -4    4.10    2.20
  -8  -8   4    4.30    2.80
  -8  -8   4    6.40    2.70
  -8   8   4    4.40    2.20
  -8   8   4    2.40    1.70
   8   8  -4    5.60    2.20
   8   8  -4    3.20    1.80
  -6  -8   4   13.70    3.10
   6  -8  -4   14.40    3.10
  -6  -8   4   12.10    3.20
  -6   8   4   10.60    2.70
   6   8  -4   15.70    2.90
   6   8  -4   12.60    2.50
  -6   8   4   10.70    2.40
  -4  -8   4   10.80    2.70
   4  -8  -4    8.90    1.80
  -4  -8   4    9.30    2.10
   4  -8  -4    5.40    1.80
  -4   8   4    9.10    2.10
  -4   8   4    9.20    1.80
  -4   8   4   11.10    2.00
   4   8  -4    8.80    2.00
   4   8  -4    9.00    1.90
   2  -8  -4   35.60    3.20
  -2  -8   4   40.80    3.00
  -2  -8   4   38.40    4.00
   2  -8  -4   44.80    3.70
   2  -8  -4   47.10    3.10
  -2   8   4   38.70    2.80
  -2   8   4   37.80    3.30
   2   8  -4   41.90    3.40
  -2   8   4   49.80    3.40
   2   8  -4   39.80    3.50
   0  -8   4    1.30    1.70
   0  -8  -4    1.50    0.90
   0  -8   4    1.10    0.60
   0  -8   4    2.30    1.30
   0  -8  -4    0.80    1.00
   0   8  -4    1.70    1.00
   0   8  -4    1.70    1.00
   0   8   4    0.50    0.80
   0   8   4    1.20    0.90
  -2  -8  -4  353.86   15.80
   2  -8   4  340.87   20.60
  -2  -8  -4  332.97   16.90
   2  -8   4  357.76   16.00
  -2   8  -4  349.17   15.70
  -2   8  -4  302.17   16.20
   2   8   4  328.07   15.20
   4  -8   4  694.93   29.00
  -4  -8  -4  681.43   31.40
  -4  -8  -4  699.23   29.80
  -4   8  -4  662.13   30.70
   4   8   4  680.43   29.10
  -4   8  -4  697.23   29.30
  -6  -8  -4  580.14   26.80
   6  -8   4  612.84   28.10
  -6  -8  -4  570.64   28.70
  -6   8  -4  577.04   25.90
   6   8   4  552.84   25.90
  -6   8  -4  590.64   28.10
   8  -8   4  441.16   23.50
  -8  -8  -4  419.76   22.30
  -8  -8  -4  424.06   24.50
  -8   8  -4  460.45   24.00
   8   8   4  440.06   21.90
  -8   8  -4  433.36   21.10
 -10  -8  -4  179.18   13.50
  10  -8   4  182.88   14.30
 -10   8  -4  221.38   13.00
  10   8   4  190.78   13.20
 -10   8  -4  202.88   15.20
 -12  -8  -4   53.89    9.00
  12  -8   4   50.19    8.60
 -12   8  -4   44.60    8.70
  12   8   4   52.19    8.40
 -12   8  -4   64.29    8.30
 -13  -9   4   45.20    9.00
  13  -9  -4   54.89    8.60
 -13   9   4   62.39    9.00
  13   9  -4   55.39    7.40
  13   9  -4   62.99    8.70
 -11  -9   4  178.18   13.90
  11  -9  -4  161.28   12.20
 -11   9   4  156.38   11.80
  11   9  -4  177.68   11.10
  11   9  -4  141.89   11.00
  -9  -9   4  394.96   21.30
   9  -9  -4  407.26   21.10
  -9  -9   4  334.37   21.40
   9   9  -4  428.06   19.50
  -9   9   4  395.36   20.40
  -9   9   4  417.96   19.80
   9   9  -4  378.26   19.60
  -7  -9   4  806.62   34.20
   7  -9  -4  735.13   34.10
  -7  -9   4  757.72   35.40
   7   9  -4  761.42   33.00
   7   9  -4  793.52   32.90
  -7   9   4  777.22   32.90
  -7   9   4  795.82   34.00
  -5  -9   4 1671.03   69.09
  -5  -9   4 1694.23   67.59
   5  -9  -4 1690.63   68.39
   5   9  -4 1674.23   67.19
  -5   9   4 1798.52   68.19
   5   9  -4 1730.53   67.39
  -5   9   4 1771.62   66.99
   3  -9  -4 2370.66   90.89
   3  -9  -4 2399.56   90.69
  -3  -9   4 2244.38   89.99
  -3  -9   4 2342.37   92.09
  -3   9   4 2407.66   90.79
   3   9  -4 2419.66   90.89
   3   9  -4 2359.16   90.49
  -3   9   4 2359.86   89.69
  -3   9   4 2314.17   89.79
   1  -9  -4 1181.98   46.90
   1  -9  -4 1155.08   45.40
  -1  -9   4 1194.08   47.10
   1  -9  -4 1181.98   45.40
  -1  -9   4 1107.69   44.50
   1   9  -4 1187.38   46.20
  -1   9   4 1122.09   45.50
   1   9  -4 1177.38   46.30
  -1   9   4 1122.19   44.40
  -1   9   4 1174.98   45.90
  -1  -9  -4  445.06   20.50
   1  -9   4  437.26   19.70
   1  -9   4  451.85   24.90
  -1  -9  -4  433.46   19.00
  -1   9  -4  416.26   19.20
  -1   9  -4  426.16   20.00
   1   9   4  410.46   19.00
   1   9   4  451.15   19.00
  -3  -9  -4  359.46   18.30
  -3  -9  -4  371.76   16.90
   3  -9   4  339.47   16.20
   3   9   4  348.67   16.20
  -3   9  -4  334.27   16.30
  -3   9  -4  332.47   17.60
  -5  -9  -4  118.39    8.40
  -5  -9  -4  117.89    9.70
   5  -9   4  125.89    7.30
   5   9   4  122.49    8.00
  -5   9  -4  113.69    8.00
  -5   9  -4  104.19    8.90
  -7  -9  -4    9.30    3.90
  -7  -9  -4    6.10    2.60
   7  -9   4    8.70    3.30
   7   9   4    7.80    2.60
  -7   9  -4    9.60    3.80
  -7   9  -4    7.20    2.80
   9  -9   4    9.00    4.00
  -9  -9  -4    6.50    3.90
  -9  -9  -4    9.10    3.60
  -9   9  -4   11.20    3.30
  -9   9  -4   18.90    5.10
   9   9   4   10.70    3.50
  11  -9   4   74.99   10.30
 -11  -9  -4   70.19   10.00
 -11   9  -4   75.09   11.10
  11   9   4   69.39    9.10
 -11   9  -4   65.29    8.10
 -12 -10   4   68.59   10.60
  12 -10  -4   34.70    6.90
  12  10  -4   39.60    6.40
 -12  10   4   51.29    7.80
  12  10  -4   40.30    6.00
 -10 -10   4  112.09   10.10
  10 -10  -4   90.79   10.30
 -10  10   4   99.39    8.90
  10  10  -4   95.29    8.30
  10  10  -4  104.09    8.10
 -10  10   4  108.79    8.60
  -8 -10   4  144.89   10.30
  -8 -10   4  142.79   11.40
   8 -10  -4  131.19   10.10
   8  10  -4  146.79    9.10
  -8  10   4  139.29   10.10
  -8  10   4  130.89    8.90
   8  10  -4  126.99    9.00
   6 -10  -4  143.19    9.50
  -6 -10   4  134.99   10.00
  -6 -10   4  127.49    8.50
  -6  10   4  136.39    8.10
   6  10  -4  132.59    8.40
  -6  10   4  131.49    9.00
   6  10  -4  128.19    8.20
  -4 -10   4  155.18    8.50
   4 -10  -4  160.88    8.60
   4 -10  -4  155.78    9.30
  -4 -10   4  145.59    9.80
  -4  10   4  152.58    9.10
   4  10  -4  161.38    9.00
   4  10  -4  159.08    8.90
  -4  10   4  148.79    8.20
  -2 -10   4  139.69    7.50
  -2 -10   4  160.18    9.60
   2 -10  -4  154.18    8.40
   2 -10  -4  158.78    7.60
   2 -10  -4  132.69    8.50
   2  10  -4  157.98    8.70
  -2  10   4  158.58    8.60
  -2  10   4  177.88    7.80
   2  10  -4  154.18    8.70
  -2  10   4  153.38    7.90
   0 -10  -4  156.58    9.50
   0 -10  -4  161.28    8.30
   0 -10   4  158.78    9.10
   0 -10   4  161.18   13.10
   0  10   4  144.49    8.20
   0  10   4  149.19    8.40
   0  10  -4  162.38    8.90
   0  10  -4  157.48    9.10
   2 -10   4  238.08   12.10
   2 -10   4  226.28   16.90
  -2 -10  -4  218.98   13.20
  -2 -10  -4  247.28   12.10
  -2  10  -4  236.38   13.30
   2  10   4  227.78   11.70
  -2  10  -4  242.78   12.30
   4 -10   4  273.97   13.10
  -4 -10  -4  253.17   15.50
  -4 -10  -4  261.87   14.00
   4  10   4  250.17   13.30
  -4  10  -4  266.17   13.80
  -4  10  -4  262.07   15.30
  -6 -10  -4  176.18   13.50
  -6 -10  -4  172.88   11.40
   6 -10   4  194.08   12.80
  -6  10  -4  175.08   10.90
   6  10   4  168.38   10.70
  -6  10  -4  179.78   12.70
   8 -10   4   85.99   10.80
  -8 -10  -4   81.49   11.40
  -8 -10  -4   93.89    8.50
  -8  10  -4   99.39    8.00
  -8  10  -4   82.29   10.40
   8  10   4   74.19    7.30
 -10 -10  -4   29.90    6.30
  10 -10   4   32.50    6.70
 -10  10  -4   27.40    5.30
 -10  10  -4   27.60    6.80
  10  10   4   28.60    5.50
 -11 -11   4  217.08   16.00
  11 -11  -4  201.78   14.80
 -11  11   4  232.28   15.30
  11  11  -4  243.48   13.70
  11  11  -4  208.68   13.80
  -9 -11   4  825.32   36.80
   9 -11  -4  747.83   36.40
  -9 -11   4  790.42   38.90
   9  11  -4  790.22   34.40
   9  11  -4  749.82   34.80
  -9  11   4  789.02   34.80
  -9  11   4  834.32   36.40
  -7 -11   4 1453.95   61.79
   7 -11  -4 1366.96   59.79
  -7 -11   4 1446.96   59.39
  -7  11   4 1462.45   58.29
   7  11  -4 1399.06   58.59
  -7  11   4 1465.25   59.69
   7  11  -4 1545.95   58.69
  -5 -11   4 2265.37   89.49
   5 -11  -4 2307.97   90.59
  -5 -11   4 2209.78   91.59
  -5  11   4 2477.35   89.29
  -5  11   4 2367.86   90.59
   5  11  -4 2198.38   89.49
   5  11  -4 2286.97   89.59
  -3 -11   4 2853.11  114.59
   3 -11  -4 3082.69  113.49
  -3 -11   4 2756.72  112.09
   3 -11  -4 2832.32  113.19
  -3  11   4 2971.40  112.19
   3  11  -4 3133.99  113.59
   3  11  -4 3037.30  113.39
  -3  11   4 2939.11  113.39
   1 -11  -4 2399.26   94.89
  -1 -11   4 2397.86  100.79
   1 -11  -4 2506.65   92.99
  -1 -11   4 2479.15   95.09
  -1  11   4 2322.07   93.09
  -1  11   4 2515.15   93.99
   1  11  -4 2424.86   94.39
   1  11  -4 2450.75   94.29
   1 -11   4 1559.24   68.09
   1 -11   4 1537.25   60.69
  -1 -11  -4 1583.14   60.19
  -1 -11  -4 1520.35   62.09
  -1  11  -4 1569.04   60.79
   1  11   4 1385.56   59.89
  -1  11  -4 1527.45   61.79
   1  11   4 1543.25   60.29
  -3 -11  -4  906.81   37.70
   3 -11   4  894.11   36.90
  -3 -11  -4  936.11   40.10
   3  11   4  896.51   37.30
  -3  11  -4  885.31   39.50
  -3  11  -4  861.91   37.50
  -5 -11  -4  306.47   16.10
  -5 -11  -4  296.57   18.10
   5  11   4  300.87   15.40
  -5  11  -4  300.27   15.60
  -5  11  -4  267.67   17.00
  -7 -11  -4  134.19   12.40
  -7 -11  -4  144.29   10.60
   7 -11   4  139.39   11.50
  -7  11  -4  129.99   11.50
  -7  11  -4  144.79    9.90
   7  11   4  142.09    9.80
   9 -11   4  172.28   13.80
  -9 -11  -4  178.88   13.10
  -9 -11  -4  150.38   15.00
   9  11   4  188.48   12.40
  -9  11  -4  178.58   14.50
  -9  11  -4  181.98   12.00
  11 -11   4  206.58   16.20
 -11 -11  -4  196.98   15.10
  11  11   4  177.38   13.30
 -11  11  -4  178.18   13.10
 -11  11  -4  180.48   16.00
 -12 -12   4   26.70    6.60
  12 -12  -4   24.50    6.10
  12  12  -4   30.70    5.30
  12  12  -4   23.60    5.30
 -12  12   4   20.70    5.90
 -10 -12   4   23.80    5.60
  10 -12  -4    8.20    3.60
 -10  12   4   16.30    4.00
  10  12  -4   11.30    3.30
 -10  12   4    7.40    3.80
  10  12  -4   15.70    4.10
   8 -12  -4    1.80    2.50
  -8 -12   4    1.40    2.80
  -8 -12   4    0.80    1.90
  -8  12   4    3.30    2.40
   8  12  -4   -0.50    1.60
  -8  12   4    1.30    1.80
   8  12  -4    2.40    2.00
  -6 -12   4   20.40    4.90
   6 -12  -4   18.80    4.00
  -6 -12   4   15.40    3.40
   6  12  -4   11.00    2.80
  -6  12   4   19.00    3.30
   6  12  -4   16.20    3.40
  -6  12   4    7.70    2.70
   4 -12  -4   18.10    3.50
  -4 -12   4   20.00    3.20
  -4 -12   4   20.30    4.20
  -4 -12   4   16.90    4.90
   4 -12  -4   19.60    3.30
  -4  12   4   27.20    4.30
   4  12  -4   23.80    3.70
   4  12  -4   24.50    3.70
  -4  12   4   22.20    3.20
  -2 -12   4    8.80    2.50
  -2 -12   4    3.60    3.00
   2 -12  -4    6.70    2.20
   2  12  -4    4.10    1.80
   2  12  -4    8.40    2.30
  -2  12   4    6.90    2.20
   0 -12   4   18.40    3.40
   0 -12  -4   20.80    3.90
   0 -12  -4   22.80    3.10
   0 -12   4   30.20    7.20
   0  12  -4   18.40    3.30
   0  12  -4   18.00    3.50
   0  12   4   26.00    3.60
   2 -12   4  131.59    8.20
  -2 -12  -4  135.69    8.20
  -2 -12  -4  139.49    9.90
  -2  12  -4  135.69    9.70
  -2  12  -4  123.19    8.30
   2  12   4  121.19    8.00
  -4 -12  -4  211.98   14.50
   4 -12   4  226.98   11.80
  -4 -12  -4  220.28   12.80
  -4  12  -4  237.48   12.90
   4  12   4  218.58   12.30
  -4  12  -4  229.68   14.60
   6 -12   4  236.58   16.10
  -6 -12  -4  254.37   17.50
  -6 -12  -4  247.68   14.90
  -6  12  -4  268.57   16.90
  -6  12  -4  250.57   14.40
   6  12   4  256.17   14.30
   8 -12   4  145.59   13.00
  -8 -12  -4  188.08   12.90
  -8 -12  -4  153.98   14.70
   8  12   4  190.58   12.20
  -8  12  -4  169.68   11.60
  -8  12  -4  170.68   14.10
 -10 -12  -4   51.49   10.70
 -10 -12  -4   81.39   10.10
  10 -12   4   84.39   11.00
 -10  12  -4   56.89    7.60
 -10  12  -4   48.30    9.00
  10  12   4   68.29    8.70
 -11 -13   4   81.99   10.70
  11 -13  -4   64.59    9.70
  11  13  -4   64.69    8.40
  11  13  -4   75.09    7.40
 -11  13   4   75.49    9.90
 -11  13   4   87.29    8.40
  -9 -13   4  162.78   14.20
   9 -13  -4  157.08   12.40
  -9 -13   4  161.98   12.00
   9  13  -4  167.48   11.30
   9  13  -4  176.18   11.10
  -9  13   4  165.78   12.30
  -9  13   4  165.68   11.20
  -7 -13   4  204.08   14.40
   7 -13  -4  177.18   12.40
  -7 -13   4  171.98   11.50
  -7  13   4  191.58   12.50
   7  13  -4  184.28   11.50
   7  13  -4  198.38   11.40
  -7  13   4  183.58   11.00
  -5 -13   4  263.07   15.80
   5 -13  -4  256.47   14.50
  -5 -13   4  232.68   16.30
   5  13  -4  279.77   14.10
  -5  13   4  258.27   13.10
   5  13  -4  243.78   13.80
  -5  13   4  267.87   14.70
   3 -13  -4  396.76   19.00
  -3 -13   4  346.87   22.90
  -3 -13   4  410.26   20.10
   3  13  -4  393.36   18.90
  -3  13   4  426.86   19.30
   3  13  -4  407.06   19.10
  -1 -13   4  388.36   19.10
   1 -13  -4  386.86   19.30
  -1 -13   4  394.06   24.30
   1  13  -4  387.36   19.10
   1  13  -4  391.76   18.60
  -1  13   4  401.66   18.50
   1 -13   4  387.56   18.90
  -1 -13  -4  390.56   20.30
  -1  13  -4  411.06   20.50
  -1  13  -4  396.36   19.00
   1  13   4  406.36   18.80
  -3 -13  -4  172.58   10.10
   3 -13   4  166.28    9.60
  -3 -13  -4  159.38   11.70
   3  13   4  171.98   10.10
  -3  13  -4  139.69    9.70
  -3  13  -4  151.58   11.40
  -5 -13  -4   26.00    4.80
  -5 -13  -4   30.40    6.40
  -5  13  -4   32.10    5.10
   5  13   4   24.10    4.20
  -5  13  -4   22.30    5.40
  -7 -13  -4  111.59   11.90
  -7 -13  -4  114.99    9.70
   7 -13   4  123.59   11.10
   7  13   4  114.59    9.10
  -7  13  -4  110.79    9.00
  -7  13  -4   94.79   11.60
   9 -13   4  195.38   15.50
  -9 -13  -4  207.08   14.50
  -9 -13  -4  171.98   17.00
  -9  13  -4  197.08   16.20
   9  13   4  204.98   13.70
  -9  13  -4  211.28   13.50
  10 -14  -4   -0.40    2.80
 -10 -14   4   -0.90    2.20
 -10 -14   4    4.80    4.90
 -10  14   4    3.30    3.20
  10  14  -4   -0.40    2.00
  10  14  -4    1.70    3.00
 -10  14   4    0.70    2.40
  -8 -14   4   14.80    3.90
  -8 -14   4   20.80    5.80
   8 -14  -4   22.70    5.20
  -8  14   4   24.50    4.40
   8  14  -4   22.30    4.30
  -8  14   4   18.10    4.60
   8  14  -4   16.90    4.10
  -6 -14   4  208.68   14.30
   6 -14  -4  179.18   12.60
   6  14  -4  188.88   11.90
  -6  14   4  211.58   13.00
   6  14  -4  201.98   11.80
  -6  14   4  201.68   11.50
  -4 -14   4  355.16   19.60
   4  14  -4  378.26   18.20
   4  14  -4  352.26   18.10
  -4  14   4  370.76   18.70
  -2 -14   4  202.48   12.20
  -2 -14   4  188.88   15.60
   2 -14  -4  200.28   11.90
   2  14  -4  201.58   11.50
   2  14  -4  201.58   11.90
  -2  14   4  208.98   11.70
   0 -14  -4   72.29    6.80
   0 -14   4   75.49    6.40
   0  14  -4   72.69    6.30
   0  14  -4   89.69    7.40
   0  14   4   78.49    6.30
  -2 -14  -4    7.00    3.10
   2 -14   4   10.50    2.80
  -2  14  -4    8.20    2.60
   2  14   4   11.00    2.90
  -2  14  -4    9.40    3.50
  -4 -14  -4   28.10    6.10
   4 -14   4   31.80    4.30
  -4 -14  -4   26.60    4.60
  -4  14  -4   24.20    4.60
   4  14   4   21.20    4.00
  -4  14  -4   15.00    4.50
  -6 -14  -4  105.79    8.60
  -6 -14  -4   80.89   11.50
   6 -14   4   84.69   10.30
  -6  14  -4   57.39    9.20
   6  14   4   78.39    7.30
  -6  14  -4   75.99    7.50
   8 -14   4   73.19   10.90
  -8 -14  -4   75.49   12.50
  -8 -14  -4   86.99    8.80
  -8  14  -4   83.09    9.00
   8  14   4   69.49    8.40
  -8  14  -4   79.09   11.50
  -9 -15   4  313.37   18.80
   9 -15  -4  322.17   19.70
  -9 -15   4  344.37   22.60
  -9  15   4  328.17   19.60
   9  15  -4  321.57   18.20
  -9  15   4  319.27   17.80
  -7 -15   4  285.37   18.70
  -7  15   4  263.57   14.90
   7  15  -4  285.47   15.90
   7  15  -4  275.67   15.40
  -7  15   4  285.87   16.90
  -5 -15   4  268.97   16.50
   5  15  -4  264.07   14.50
   5  15  -4  249.58   14.60
  -5  15   4  261.57   15.30
  -3 -15   4  479.15   24.10
   3 -15  -4  476.05   22.80
   3  15  -4  483.25   23.20
  -3  15   4  472.35   22.90
   3  15  -4  487.55   22.60
  -1 -15   4  573.14   27.00
   1 -15  -4  604.64   27.60
   1  15  -4  569.94   26.40
  -1  15   4  564.84   26.30
   1  15  -4  618.54   27.80
  -1 -15  -4  749.42   34.00
   1 -15   4  716.03   31.90
  -1  15  -4  765.12   34.30
  -1  15  -4  709.83   32.10
   1  15   4  716.93   31.80
  -3 -15  -4  997.70   44.40
   3 -15   4  941.41   40.50
   3  15   4  961.00   41.10
  -3  15  -4  941.91   41.40
  -3  15  -4 1005.00   44.40
  -5 -15  -4  974.50   41.70
  -5 -15  -4  956.10   45.40
  -5  15  -4  992.80   45.00
   5  15   4  922.81   40.90
  -5  15  -4  895.81   41.00
  -7 -15  -4  795.62   35.00
  -7 -15  -4  705.73   39.10
   7 -15   4  684.83   36.20
  -7  15  -4  718.53   33.40
  -7  15  -4  683.53   36.70
   7  15   4  718.23   33.40
  -9 -15  -4  502.25   27.20
   9 -15   4  500.25   29.30
  -9 -15  -4  466.55   32.40
  -9  15  -4  530.25   30.60
  -9  15  -4  491.25   25.80
   9  15   4  522.35   26.30
  -8 -16   4  155.78   14.20
   8  16  -4  141.59   10.90
  -8  16   4  161.48   12.40
  -6 -16   4  192.08   14.40
   6  16  -4  179.28   11.50
   6  16  -4  170.18   11.70
  -6  16   4  168.68   12.40
  -4 -16   4  126.09   10.40
   4  16  -4  128.29    9.10
  -4  16   4  135.39    9.90
   4  16  -4  119.89    9.30
   2 -16  -4   81.19    7.40
  -2 -16   4   81.89    7.60
  -2  16   4   85.49    7.20
   2  16  -4   72.39    7.10
   2  16  -4   74.89    6.60
   0 -16  -4  147.89   10.80
   0 -16   4  143.59    9.80
   0  16   4  155.58    9.80
   0  16  -4  125.79    9.20
   0  16  -4  146.69   10.90
   2 -16   4  289.77   16.10
  -2 -16  -4  318.07   18.80
  -2  16  -4  313.77   19.00
   2  16   4  351.66   17.20
  -2  16  -4  318.57   16.90
  -4 -16  -4  371.06   22.70
  -4  16  -4  422.66   23.60
   4  16   4  400.76   20.20
  -4  16  -4  373.06   20.00
  -6 -16  -4  282.47   20.40
  -6 -16  -4  279.17   17.90
   6 -16   4  304.07   19.20
  -6  16  -4  288.67   19.60
   6  16   4  261.17   15.90
  -6  16  -4  271.87   16.20
  -8 -16  -4  163.98   13.20
   8 -16   4  167.58   15.30
  -8 -16  -4  195.38   18.20
  -8  16  -4  190.88   16.30
  -8  16  -4  193.28   13.30
   8  16   4  183.28   13.00
  -7 -17   4   -1.70    2.90
   7  17  -4    1.20    2.40
  -7  17   4   -0.80    2.60
  -5 -17   4    3.20    2.80
   5  17  -4    1.60    2.20
  -5  17   4    2.80    2.50
   5  17  -4    1.20    2.40
  -3 -17   4    1.80    2.20
   3 -17  -4    1.40    2.80
   3  17  -4    5.40    2.80
   3  17  -4    0.40    1.80
  -3  17   4    2.70    2.70
   1 -17  -4    1.90    2.30
  -1 -17   4    2.30    2.20
  -1  17   4    2.00    2.10
   1  17  -4    1.20    2.10
   1  17  -4   -0.20    1.90
   1 -17   4   40.30    5.60
  -1 -17  -4   35.20    6.10
  -1  17  -4   38.10    5.50
   1  17   4   36.50    5.60
  -1  17  -4   35.50    6.80
   3 -17   4  242.68   13.30
  -3 -17  -4  218.38   15.60
  -3  17  -4  219.08   15.80
  -3  17  -4  219.78   13.60
   3  17   4  203.28   13.10
  -5 -17  -4  274.07   19.50
   5  17   4  298.37   16.60
  -5  17  -4  281.97   19.40
  -5  17  -4  277.97   16.50
   7 -17   4  251.17   18.70
  -7 -17  -4  252.57   20.60
  -7  17  -4  263.17   16.10
  -7  17  -4  287.07   20.20
   7  17   4  244.38   15.70
  -6 -18   4  134.59   12.40
   6  18  -4  108.69    9.70
  -6  18   4  135.19   11.20
  -4 -18   4  233.78   15.90
  -4  18   4  238.08   15.00
   4  18  -4  236.98   14.10
   4  18  -4  225.68   14.50
   2 -18  -4  147.59   10.90
  -2 -18   4  134.69   10.60
  -2  18   4  119.79    9.70
   2  18  -4  136.89    9.80
   2  18  -4  137.09   10.70
   0 -18  -4   51.09    7.40
   0 -18   4   54.09    7.10
   0  18   4   42.10    6.20
   0  18  -4   41.70    7.20
   0  18  -4   33.70    5.50
   2 -18   4   37.40    5.70
  -2 -18  -4   38.70    6.90
  -2  18  -4   39.00    5.90
   2  18   4   41.30    5.90
  -2  18  -4   33.30    6.80
  -4 -18  -4   37.80    7.70
  -4  18  -4   30.40    6.90
   4  18   4   25.10    5.00
  -4  18  -4   25.20    5.10
   6 -18   4   17.70    5.80
  -6 -18  -4   15.90    6.00
  -6  18  -4   12.10    4.10
  -6  18  -4    8.20    4.60
   6  18   4   13.30    4.20
  -5 -19   4   73.79   10.20
  -5  19   4   70.89    9.30
   5  19  -4   74.39    9.10
  -3 -19   4   47.00    7.60
  -3  19   4   50.29    7.40
   3  19  -4   55.39    7.80
   3  19  -4   51.69    6.80
   1 -19  -4   33.80    6.10
  -1 -19   4   44.40    6.80
  -1  19   4   47.40    6.80
   1  19  -4   42.60    7.20
   1  19  -4   42.00    6.10
   1 -19   4  138.69   10.30
  -1 -19  -4  140.49   11.60
   1  19   4  139.49   10.40
  -1  19  -4  133.29   10.00
  -1  19  -4  136.19   12.40
  -3 -19  -4  258.47   17.90
  -3  19  -4  246.88   15.40
   3  19   4  253.97   15.40
  -3  19  -4  267.27   18.50
  -5 -19  -4  218.28   17.80
   5 -19   4  212.88   17.10
  -5  19  -4  240.88   18.30
   5  19   4  226.38   14.80
  -5  19  -4  252.27   15.40
  -4 -20   4  446.76   25.80
  -4  20   4  472.85   25.30
   4  20  -4  471.05   25.10
   2 -20  -4  398.26   24.30
  -2 -20   4  431.66   23.70
   2  20  -4  447.76   24.10
  -2  20   4  457.35   23.30
   2  20  -4  412.46   22.00
   0 -20   4  285.97   17.30
   0 -20  -4  261.07   17.70
   0  20   4  308.87   17.40
   0  20  -4  277.17   16.50
   0  20  -4  308.87   19.40
   2 -20   4  132.29   10.70
  -2 -20  -4  146.89   13.00
  -2  20  -4  163.48   14.00
  -2  20  -4  154.48   11.30
   2  20   4  152.38   11.30
 -14   0   5   -3.40    3.30
  14   0  -5    0.80    2.50
 -14   0   5    0.70    2.50
  14   0  -5    3.00    3.20
 -12   0   5   -0.80    2.00
  12   0  -5    0.70    2.30
  12   0  -5    2.00    2.20
 -12   0   5   -1.90    2.90
 -10   0   5    0.10    1.40
  10   0  -5    0.90    1.60
  10   0  -5   -0.60    1.60
 -10   0   5    2.00    2.70
   8   0  -5    1.90    1.50
   8   0  -5    0.40    1.20
  -8   0   5    1.70    1.30
  -8   0   5    0.20    1.60
  -6   0   5    3.50    1.80
   6   0  -5    1.50    1.10
  -6   0   5    2.20    1.10
  -6   0   5    0.70    0.80
  -4   0   5    3.80    1.40
   4   0  -5    0.70    0.80
  -4   0   5    1.40    0.70
   4   0  -5    2.50    1.00
  -4   0   5    2.20    1.20
  -2   0   5   -0.20    0.80
   2   0  -5    0.20    0.60
  -2   0   5    0.40    0.60
   2   0  -5    7.10    1.30
   0   0  -5    0.80    0.80
   0   0  -5    1.10    0.50
   0   0  -5    1.60    0.70
   0   0   5    0.70    0.60
   2   0   5    8.30    1.60
  -2   0  -5    2.80    0.80
  -2   0  -5   10.90    1.90
  -2   0  -5    1.50    1.00
   2   0   5    0.60    0.70
  -2   0  -5    2.50    0.90
  -4   0  -5    1.00    0.90
   4   0   5    2.20    1.30
   4   0   5    2.40    1.80
  -4   0  -5    0.00    0.80
   4   0   5    0.80    1.00
  -4   0  -5    0.10    0.60
  -4   0  -5    0.40    0.90
  -6   0  -5    3.30    1.40
   6   0   5    2.90    1.70
   6   0   5    1.00    1.30
  -6   0  -5    0.40    1.00
  -6   0  -5    3.70    1.70
  -6   0  -5    0.50    1.10
  -8   0  -5    0.30    1.60
  -8   0  -5    1.40    1.60
  -8   0  -5    1.00    1.30
   8   0   5    0.80    1.70
   8   0   5    1.40    2.00
 -10   0  -5    1.50    1.90
  10   0   5    2.00    2.70
  10   0   5    0.40    1.90
 -10   0  -5   -0.20    1.90
 -12   0  -5   -1.40    2.30
 -12   0  -5   -0.50    2.50
  12   0   5    1.30    3.00
 -13  -1   5   93.99    9.00
 -13  -1   5  102.69   14.00
  13  -1  -5  104.29   12.30
  13  -1  -5  101.09    8.90
 -13   1   5  103.69   14.20
  13   1  -5   96.29    9.80
 -13   1   5  102.79    9.30
  13   1  -5   99.69    8.70
 -11  -1   5   26.50    6.30
  11  -1  -5   25.00    4.60
 -11  -1   5   27.10    4.80
  11  -1  -5   25.10    5.30
 -11   1   5   33.50    7.00
  11   1  -5   27.50    5.30
  11   1  -5   22.20    4.30
 -11   1   5   30.20    5.10
  -9  -1   5  128.09    8.30
  -9  -1   5  110.69    9.60
   9  -1  -5  120.49    8.50
   9   1  -5  113.09    8.80
   9   1  -5  126.39    8.50
  -9   1   5  125.89   10.00
  -9   1   5  130.09    8.40
   7  -1  -5  460.95   21.10
  -7  -1   5  469.15   21.90
  -7  -1   5  481.75   20.30
   7   1  -5  466.45   21.00
  -7   1   5  443.46   21.50
   7   1  -5  443.06   20.90
  -7   1   5  450.45   20.30
  -5  -1   5 1379.46   56.29
   5  -1  -5 1433.66   54.69
  -5  -1   5 1463.85   54.89
   5  -1  -5 1422.16   56.09
  -5  -1   5 1400.26   56.09
  -5   1   5 1473.25   56.29
   5   1  -5 1358.46   55.09
   5   1  -5 1399.06   55.89
  -5   1   5 1519.15   55.19
  -5   1   5 1378.46   55.59
   5   1  -5 1427.36   55.39
   3  -1  -5 3682.83  135.99
  -3  -1   5 3551.34  136.59
   3  -1  -5 3497.05  135.79
  -3  -1   5 3561.84  137.19
  -3   1   5 3729.33  137.19
  -3   1   5 3534.55  136.49
   3   1  -5 3596.34  136.19
   3   1  -5 3662.33  135.89
   1  -1  -5 4155.58  162.68
  -1  -1   5 4682.33  165.18
   1  -1  -5 4248.08  161.98
   1  -1  -5 4180.28  163.48
  -1  -1   5 4402.96  163.08
   1   1  -5 4390.46  163.68
   1   1  -5 4311.37  162.38
  -1   1   5 4320.47  163.08
  -1  -1  -5 5047.69  181.48
   1  -1   5 4968.40  181.58
  -1  -1  -5 4932.91  181.18
  -1  -1  -5 4883.51  182.48
  -1  -1  -5 4734.23  183.18
   1  -1   5 4847.92  182.38
  -1   1  -5 4650.23  181.28
   1   1   5 5125.19  181.58
  -1   1  -5 4939.41  181.68
  -1   1  -5 4798.92  183.18
  -1   1  -5 4724.23  182.08
   1   1   5 4574.44  182.48
  -3  -1  -5 4286.57  167.58
   3  -1   5 4640.84  166.98
  -3  -1  -5 4595.94  166.38
  -3  -1  -5 4057.19  165.18
  -3  -1  -5 4124.19  166.68
   3  -1   5 4488.85  166.88
  -3   1  -5 4175.58  167.18
   3   1   5 4823.12  166.28
   3   1   5 4750.12  166.78
  -3   1  -5 4508.95  165.88
  -3   1  -5 4519.45  166.68
  -3   1  -5 4026.60  165.98
   5  -1   5 1833.12   67.89
   5  -1   5 1766.12   68.29
  -5  -1  -5 1678.43   65.79
  -5  -1  -5 1729.33   67.99
  -5  -1  -5 1672.33   67.49
   5  -1   5 1678.63   70.59
  -5  -1  -5 1683.83   67.09
  -5   1  -5 1743.83   67.19
  -5   1  -5 1692.63   66.09
   5   1   5 1743.03   67.79
  -5   1  -5 1716.83   67.39
  -5   1  -5 1637.64   66.99
   5   1   5 1759.22   69.39
   5   1   5 1644.54   66.89
  -7  -1  -5  367.06   18.70
  -7  -1  -5  386.16   17.40
  -7  -1  -5  393.46   18.90
  -7  -1  -5  391.66   18.90
   7  -1   5  383.96   20.10
   7  -1   5  397.66   19.20
   7   1   5  407.66   19.80
   7   1   5  418.06   18.90
  -7   1  -5  360.26   17.90
  -7   1  -5  370.46   18.80
  -7   1  -5  370.56   18.50
  -7   1  -5  372.56   17.50
  -9  -1  -5  158.18   10.90
   9  -1   5  145.99   11.80
   9  -1   5  160.88   11.00
  -9  -1  -5  156.88   11.00
   9   1   5  161.68   11.80
  -9   1  -5  161.68    9.80
   9   1   5  165.98   12.00
  -9   1  -5  158.48   10.80
  -9   1  -5  145.59   10.90
  11  -1   5   84.79   11.20
  11  -1   5  102.89    9.20
 -11  -1  -5   95.99    9.20
 -11  -1  -5   98.59    9.40
 -11   1  -5  111.09   10.10
 -11   1  -5  109.79    9.70
  11   1   5   90.59   11.00
 -13  -1  -5   55.49    9.00
 -13  -1  -5   62.19    9.80
 -13   1  -5   53.89    9.20
  14  -2  -5  102.69    9.30
  14  -2  -5  109.29   12.90
 -14  -2   5  133.79   17.00
 -14  -2   5  108.59   10.10
  14   2  -5  104.69    9.30
 -14   2   5   62.79   11.40
 -14   2   5  101.99    9.90
  14   2  -5  102.89   10.60
 -12  -2   5  318.77   17.40
  12  -2  -5  282.67   18.50
 -12  -2   5  326.27   21.30
  12  -2  -5  321.47   17.50
 -12   2   5  259.77   19.40
 -12   2   5  333.07   17.90
  12   2  -5  292.17   18.00
  12   2  -5  308.27   17.00
  10  -2  -5  531.85   25.30
 -10  -2   5  551.14   25.10
 -10  -2   5  591.34   28.60
  10   2  -5  524.15   25.80
  10   2  -5  532.75   25.00
 -10   2   5  536.55   25.20
 -10   2   5  498.45   27.30
  -8  -2   5  427.56   21.50
  -8  -2   5  461.65   19.50
   8  -2  -5  421.56   20.00
  -8   2   5  402.46   20.70
   8   2  -5  402.86   19.60
  -8   2   5  414.86   19.40
   8   2  -5  390.86   19.70
  -6  -2   5  183.28   10.80
  -6  -2   5  174.18   10.00
   6  -2  -5  187.68   10.40
  -6  -2   5  206.98    9.60
  -6   2   5  199.18   10.60
  -6   2   5  200.88    9.90
   6   2  -5  195.58   10.30
   6   2  -5  191.78    9.90
  -4  -2   5  105.79    6.50
   4  -2  -5  115.89    5.90
  -4  -2   5  108.99    6.90
  -4  -2   5  112.79    5.30
   4  -2  -5  100.99    6.20
  -4   2   5  112.59    5.70
  -4   2   5  102.99    6.40
   4   2  -5  101.29    5.40
   4   2  -5   98.09    6.00
   4   2  -5  113.99    6.30
  -4   2   5  111.59    6.50
  -2  -2   5    2.00    1.20
   2  -2  -5    0.90    0.50
  -2  -2   5    1.20    0.90
   2  -2  -5    2.60    1.10
   2   2  -5    0.70    0.60
  -2   2   5    3.30    1.10
   2   2  -5    1.60    0.90
   0  -2   5  276.87   13.30
   0  -2  -5  246.48   12.10
   0  -2   5  254.57   11.30
   0   2  -5  254.67   11.00
   0   2  -5  239.58   11.00
   0   2  -5  238.38   11.90
   0   2   5  264.77   10.40
   0   2   5  245.18   11.60
  -2  -2  -5   28.50    3.70
   2  -2   5   29.90    2.70
  -2  -2  -5   33.10    3.10
  -2  -2  -5   34.90    2.70
   2  -2   5   30.20    4.30
   2   2   5   38.50    3.30
  -2   2  -5   23.10    2.30
  -2   2  -5   29.40    2.50
  -2   2  -5   32.50    2.70
  -2   2  -5   30.60    3.10
   2   2   5   27.90    2.50
  -4  -2  -5   12.80    2.50
  -4  -2  -5   34.00    4.40
  -4  -2  -5   17.10    2.10
   4  -2   5   20.90    4.50
  -4   2  -5   18.40    3.00
  -4   2  -5   12.70    2.20
   4   2   5   22.90    3.80
  -4   2  -5   18.70    2.80
   4   2   5   15.30    2.40
  -4   2  -5   20.70    2.90
  -6  -2  -5   64.39    5.60
  -6  -2  -5   63.19    4.50
   6  -2   5   72.19    6.40
  -6  -2  -5   65.49    5.80
  -6  -2  -5   68.69    5.50
   6  -2   5   76.29    6.10
  -6   2  -5   63.09    5.10
  -6   2  -5   67.09    4.90
  -6   2  -5   63.09    5.20
   6   2   5   59.79    5.10
  -6   2  -5   57.69    5.30
   6   2   5   60.39    5.50
  -8  -2  -5  241.58   13.90
   8  -2   5  216.38   14.60
   8  -2   5  245.78   14.00
  -8  -2  -5  239.08   13.60
  -8   2  -5  244.28   13.40
   8   2   5  247.98   14.50
  -8   2  -5  223.18   13.60
  -8   2  -5  214.98   12.20
  10  -2   5  312.67   19.70
 -10  -2  -5  319.67   18.20
  10  -2   5  304.37   17.70
 -10  -2  -5  309.67   17.70
 -10   2  -5  282.77   15.80
 -10   2  -5  283.37   17.80
 -10   2  -5  310.67   17.40
  10   2   5  310.27   18.60
  12  -2   5  130.69   12.50
 -12  -2  -5  169.58   13.10
 -12  -2  -5  157.58   13.00
  12  -2   5  150.18   14.00
  12   2   5  155.88   13.60
 -12   2  -5  163.88   13.50
 -13  -3   5   91.69   12.80
  13  -3  -5   79.89   10.80
 -13  -3   5  105.09    9.50
  13  -3  -5  103.69    9.20
  13   3  -5  110.49    8.90
  13   3  -5   94.49    9.70
 -13   3   5  101.69    9.30
 -13   3   5   83.79   12.30
 -11  -3   5  145.59   12.30
 -11  -3   5  142.79    9.80
  11  -3  -5  134.29    9.80
 -11   3   5  128.49    9.70
 -11   3   5  106.49   10.90
  11   3  -5  127.19   10.10
  11   3  -5  139.29    9.70
  -9  -3   5  317.37   17.90
   9  -3  -5  294.47   15.90
  -9  -3   5  295.47   15.10
   9   3  -5  298.67   15.50
   9   3  -5  307.17   16.00
  -9   3   5  296.07   15.60
  -9   3   5  282.87   16.90
   7  -3  -5  211.78   11.80
  -7  -3   5  200.08   11.30
  -7  -3   5  214.58   10.90
  -7  -3   5  224.68   12.70
  -7   3   5  208.18   11.90
   7   3  -5  213.48   11.30
   7   3  -5  234.38   11.70
  -7   3   5  220.38   11.40
  -5  -3   5  317.27   13.20
   5  -3  -5  298.87   12.90
   5  -3  -5  317.67   14.50
  -5  -3   5  294.57   14.50
  -5  -3   5  296.37   14.50
  -5   3   5  303.47   13.70
   5   3  -5  299.37   13.40
  -5   3   5  293.57   13.60
   5   3  -5  283.37   13.90
  -5   3   5  312.17   14.30
   3  -3  -5  986.00   37.90
   3  -3  -5  937.81   37.90
  -3  -3   5 1008.00   39.60
  -3  -3   5  910.21   38.30
   3   3  -5  912.81   38.30
  -3   3   5 1016.70   37.30
  -3   3   5  927.11   38.20
   3   3  -5  973.10   38.00
   1  -3  -5  779.12   32.10
  -1  -3   5  809.52   32.40
   1  -3  -5  760.82   32.60
  -1  -3   5  846.22   34.20
  -1   3   5  841.22   31.10
   1   3  -5  825.92   32.00
   1   3  -5  819.82   32.90
  -1   3   5  789.32   32.30
  -1  -3  -5  755.52   30.40
   1  -3   5  747.53   29.80
  -1  -3  -5  739.93   31.20
   1  -3   5  815.32   32.30
  -1   3  -5  753.42   30.80
   1   3   5  727.83   30.50
  -1   3  -5  798.62   30.00
  -1   3  -5  689.03   29.20
  -1   3  -5  722.93   29.60
   1   3   5  754.52   29.40
   3  -3   5 1069.79   42.30
  -3  -3  -5 1049.89   40.20
  -3  -3  -5  950.70   38.50
   3  -3   5 1048.00   45.10
   3  -3   5 1005.70   40.10
  -3  -3  -5 1024.40   40.80
  -3  -3  -5 1006.40   41.70
   3   3   5 1000.90   39.10
   3   3   5 1046.80   40.30
  -3   3  -5 1022.40   40.00
  -3   3  -5  975.50   40.60
  -3   3  -5  948.01   40.00
  -3   3  -5  981.40   39.70
   5  -3   5  535.85   23.30
  -5  -3  -5  493.25   22.80
   5  -3   5  545.05   26.90
  -5  -3  -5  505.25   21.50
  -5  -3  -5  507.75   22.30
  -5  -3  -5  483.55   23.40
   5  -3   5  536.05   23.80
   5   3   5  535.55   21.70
  -5   3  -5  505.65   21.80
  -5   3  -5  477.95   21.90
  -5   3  -5  480.05   22.50
  -5   3  -5  483.55   21.70
   5   3   5  494.65   22.60
   7  -3   5  244.68   15.10
  -7  -3  -5  277.67   14.50
  -7  -3  -5  259.37   14.50
   7  -3   5  281.57   14.70
  -7  -3  -5  252.97   13.70
  -7   3  -5  249.68   13.20
   7   3   5  252.67   14.20
  -7   3  -5  215.38   13.60
  -7   3  -5  256.77   12.90
   9  -3   5  256.07   15.80
   9  -3   5  292.87   17.90
  -9  -3  -5  267.17   15.40
  -9  -3  -5  269.87   15.90
  -9   3  -5  293.77   16.60
  -9   3  -5  246.98   14.00
  -9   3  -5  269.87   15.00
   9   3   5  255.77   16.00
  11  -3   5  123.99   14.50
  11  -3   5  125.59   10.60
 -11  -3  -5  129.79   10.70
 -11  -3  -5  125.09   11.00
  11   3   5  119.79   11.10
 -11   3  -5  124.69    9.40
 -11   3  -5  120.19   11.20
  14  -4  -5  132.59   10.70
 -14  -4   5  120.29   15.80
 -14  -4   5  126.19   10.80
  14  -4  -5  121.09   12.00
  14   4  -5  124.49   11.60
 -14   4   5  111.59   10.60
  14   4  -5  135.49   10.50
  12  -4  -5  261.97   15.70
 -12  -4   5  293.67   19.90
 -12  -4   5  269.27   15.60
 -12   4   5  189.78   16.50
  12   4  -5  284.77   15.50
 -12   4   5  284.87   16.20
  12   4  -5  244.88   16.00
 -10  -4   5  517.85   23.40
  10  -4  -5  515.15   24.30
 -10  -4   5  541.45   27.00
  10   4  -5  456.45   23.70
  10   4  -5  507.75   23.50
 -10   4   5  419.36   24.90
 -10   4   5  493.35   23.80
  -8  -4   5  601.64   27.70
   8  -4  -5  605.94   26.60
  -8  -4   5  571.34   25.10
   8   4  -5  550.34   25.60
   8   4  -5  573.34   25.60
  -8   4   5  580.54   25.80
  -8   4   5  559.54   26.60
  -6  -4   5  133.59    8.30
   6  -4  -5  117.89    7.80
  -6  -4   5  116.39    6.60
  -6  -4   5  111.49    7.50
  -6   4   5  126.79    7.60
   6   4  -5  117.29    7.30
   6   4  -5  112.59    6.80
  -6   4   5  121.29    7.20
   4  -4  -5   39.70    3.00
   4  -4  -5   40.10    3.60
  -4  -4   5   31.60    3.20
  -4  -4   5   33.80    3.60
   4   4  -5   37.10    3.20
  -4   4   5   34.10    3.30
   4   4  -5   37.90    2.70
  -4   4   5   36.90    3.00
  -2  -4   5  167.48    9.80
   2  -4  -5  179.28    8.90
  -2  -4   5  168.98    8.80
   2  -4  -5  176.98    8.20
  -2   4   5  175.98    8.70
   2   4  -5  187.38    8.70
   2   4  -5  173.98    9.20
  -2   4   5  172.08    7.80
   0  -4  -5  502.95   21.90
   0  -4   5  527.85   22.80
   0  -4  -5  505.95   21.10
   0  -4   5  520.45   20.80
   0   4   5  459.45   21.00
   0   4   5  523.85   20.20
   0   4  -5  492.35   21.60
   0   4  -5  502.25   20.90
   0   4  -5  496.45   20.20
  -2  -4  -5  632.74   25.90
  -2  -4  -5  598.74   26.80
   2  -4   5  614.54   25.00
   2  -4   5  630.64   27.10
   2   4   5  617.04   26.10
  -2   4  -5  589.84   24.60
  -2   4  -5  585.24   25.20
   2   4   5  655.23   25.20
  -2   4  -5  641.34   25.40
  -2   4  -5  595.54   25.80
  -4  -4  -5   76.79    6.60
   4  -4   5   93.29    5.70
   4  -4   5   90.79    8.80
  -4  -4  -5   91.59    6.00
   4  -4   5   91.39    6.80
  -4   4  -5   80.69    5.70
  -4   4  -5   80.79    5.90
  -4   4  -5   86.39    5.70
   4   4   5  100.69    6.10
  -4   4  -5   87.79    5.40
   4   4   5   91.19    6.00
   6  -4   5   43.80    5.80
  -6  -4  -5   37.40    5.60
  -6  -4  -5   35.00    5.10
   6  -4   5   43.60    5.40
  -6  -4  -5   28.60    4.20
  -6   4  -5   32.40    3.40
  -6   4  -5   38.70    4.50
  -6   4  -5   38.00    5.10
   6   4   5   28.40    4.20
  -6   4  -5   37.60    3.70
   8  -4   5  211.08   13.20
  -8  -4  -5  200.78   12.80
  -8  -4  -5  194.18   12.20
  -8  -4  -5  199.98   13.10
   8   4   5  204.78   12.90
  -8   4  -5  210.08   11.60
  -8   4  -5  221.38   13.50
  10  -4   5  221.78   16.20
 -10  -4  -5  207.68   13.60
 -10  -4  -5  202.68   14.10
  10  -4   5  201.28   14.00
  10   4   5  201.58   14.20
 -10   4  -5  210.18   12.50
 -10   4  -5  235.88   15.20
  12  -4   5  152.88   14.60
 -12  -4  -5  144.49   12.10
 -12  -4  -5  163.98   13.30
  12  -4   5  144.49   12.20
  12   4   5  140.39   12.60
 -12   4  -5  145.79   13.00
 -12   4  -5  124.09   10.20
  13  -5  -5  481.75   24.40
 -13  -5   5  496.25   29.50
 -13  -5   5  428.06   23.60
  13   5  -5  449.46   24.70
 -13   5   5  461.65   24.40
  13   5  -5  465.65   23.50
 -11  -5   5  822.02   35.90
 -11  -5   5  917.81   40.70
  11  -5  -5  813.52   36.60
  11   5  -5  735.53   36.10
  11   5  -5  846.42   35.90
 -11   5   5  858.21   36.80
 -11   5   5  670.63   37.60
  -9  -5   5 1393.36   57.09
   9  -5  -5 1447.46   58.59
  -9  -5   5 1499.25   60.49
  -9   5   5 1467.55   58.09
  -9   5   5 1310.17   58.89
   9   5  -5 1463.85   57.69
   9   5  -5 1333.87   57.49
  -7  -5   5 1133.19   48.30
   7  -5  -5 1164.38   48.40
  -7  -5   5 1108.39   46.70
  -7  -5   5 1238.58   49.30
   7   5  -5 1121.59   47.20
   7   5  -5 1150.68   47.60
  -7   5   5 1185.38   47.70
  -7   5   5 1309.07   48.40
   5  -5  -5  635.94   24.90
  -5  -5   5  615.84   26.60
   5  -5  -5  599.34   26.50
  -5  -5   5  609.74   27.10
  -5   5   5  618.84   26.10
  -5   5   5  643.64   26.00
   5   5  -5  609.34   26.10
   5   5  -5  609.04   25.30
   3  -5  -5  787.72   32.50
  -3  -5   5  797.12   32.60
  -3  -5   5  792.82   33.90
   3  -5  -5  818.22   32.50
  -3   5   5  819.92   32.00
   3   5  -5  825.12   31.50
  -3   5   5  789.92   32.50
   3   5  -5  805.82   32.50
   1  -5  -5 1053.09   41.80
  -1  -5   5 1106.89   43.00
   1  -5  -5 1008.30   40.90
  -1  -5   5 1016.40   41.00
   1   5  -5  967.30   40.20
   1   5  -5 1055.29   41.80
   1   5  -5 1050.49   41.00
  -1   5   5 1061.89   40.20
  -1   5   5 1040.60   41.10
   1  -5   5  548.75   21.00
  -1  -5  -5  490.35   22.60
   1   5   5  496.85   21.90
  -1   5  -5  473.35   21.30
   1   5   5  535.75   21.00
  -1   5  -5  515.15   21.50
   3  -5   5  416.16   18.50
  -3  -5  -5  373.56   18.50
   3  -5   5  392.26   16.30
  -3  -5  -5  358.66   17.40
   3  -5   5  408.86   22.10
  -3   5  -5  388.36   17.00
   3   5   5  389.36   16.90
  -3   5  -5  351.86   17.20
  -3   5  -5  365.76   17.00
  -3   5  -5  361.26   16.00
   5  -5   5  787.92   30.70
   5  -5   5  813.22   32.30
  -5  -5  -5  772.72   31.50
  -5  -5  -5  728.33   33.30
  -5   5  -5  696.03   31.80
   5   5   5  737.43   31.50
  -5   5  -5  690.13   30.50
  -5   5  -5  726.33   31.00
  -5   5  -5  720.13   30.20
  -7  -5  -5 1095.99   45.90
   7  -5   5 1121.99   46.80
  -7  -5  -5 1069.79   45.00
  -7  -5  -5 1078.19   47.10
   7   5   5 1050.49   45.30
  -7   5  -5 1065.59   46.20
  -7   5  -5 1073.09   44.30
   9  -5   5  977.00   44.00
  -9  -5  -5  985.50   42.70
  -9  -5  -5  971.60   43.50
  -9   5  -5  967.30   44.20
  -9   5  -5  975.80   41.50
   9   5   5 1002.60   43.50
  11  -5   5  498.45   27.20
 -11  -5  -5  531.35   26.60
  11  -5   5  481.05   29.30
 -11  -5  -5  509.55   27.50
  11   5   5  494.65   27.00
 -11   5  -5  535.35   25.30
 -11   5  -5  551.04   28.70
  14  -6  -5  210.68   15.00
 -14  -6   5  219.58   19.50
  14   6  -5  227.58   14.50
 -14   6   5  224.88   15.50
 -12  -6   5  426.56   25.40
  12  -6  -5  394.46   21.60
 -12  -6   5  392.66   20.90
 -12   6   5  419.66   21.80
  12   6  -5  358.26   21.10
  12   6  -5  419.66   21.00
 -10  -6   5  943.31   40.70
  10  -6  -5  863.91   38.00
 -10  -6   5  830.92   36.50
 -10   6   5  814.42   37.20
  10   6  -5  784.02   36.90
  10   6  -5  867.71   36.90
  -8  -6   5 1102.69   50.49
   8  -6  -5 1220.68   50.59
  -8  -6   5 1277.57   51.79
   8   6  -5 1170.48   49.40
   8   6  -5 1233.78   49.70
  -8   6   5 1239.08   50.09
  -8   6   5 1271.67   50.59
  -6  -6   5 1128.59   45.40
   6  -6  -5 1037.10   44.80
  -6  -6   5 1051.69   45.40
   6   6  -5 1038.90   43.60
  -6   6   5 1180.68   44.40
  -6   6   5 1128.69   44.50
   6   6  -5 1089.69   44.30
  -4  -6   5 1166.58   44.50
   4  -6  -5 1140.69   44.50
  -4  -6   5 1078.49   45.40
   4  -6  -5 1137.69   43.60
  -4   6   5 1108.69   43.90
  -4   6   5 1073.49   44.00
   4   6  -5 1087.49   43.20
   4   6  -5 1057.39   44.00
   2  -6  -5 1149.48   47.50
   2  -6  -5 1282.27   48.70
  -2  -6   5 1191.98   47.80
   2  -6  -5 1189.78   47.70
  -2  -6   5 1205.78   49.70
  -2   6   5 1224.48   48.00
   2   6  -5 1261.97   48.30
   2   6  -5 1215.28   47.30
  -2   6   5 1311.17   47.60
   0  -6  -5  979.60   38.70
   0  -6   5  987.00   38.30
   0  -6  -5  985.40   39.80
   0  -6   5  984.20   40.30
   0   6   5  855.71   38.50
   0   6   5 1029.20   38.10
   0   6  -5  922.11   38.50
   0   6  -5 1008.40   38.80
   0   6  -5  969.20   39.20
  -2  -6  -5  670.43   29.90
   2  -6   5  695.13   27.30
  -2  -6  -5  700.03   28.70
   2  -6   5  691.93   29.60
   2  -6   5  669.83   33.70
  -2   6  -5  663.63   27.00
  -2   6  -5  646.14   28.40
  -2   6  -5  709.23   28.50
  -2   6  -5  681.93   28.80
   2   6   5  700.93   27.90
   4  -6   5  685.13   29.30
   4  -6   5  711.83   34.50
   4  -6   5  695.43   27.40
  -4  -6  -5  668.53   29.20
  -4  -6  -5  670.43   30.50
  -4   6  -5  638.24   29.30
  -4   6  -5  646.64   28.00
  -4   6  -5  618.44   27.10
  -4   6  -5  706.93   28.60
   4   6   5  683.73   28.40
   6  -6   5  663.53   27.00
  -6  -6  -5  560.54   28.70
  -6  -6  -5  601.84   27.50
   6  -6   5  584.94   28.10
  -6   6  -5  608.64   26.50
   6   6   5  593.94   26.80
  -6   6  -5  585.14   27.80
   8  -6   5  634.74   30.50
  -8  -6  -5  637.74   31.40
  -8  -6  -5  632.54   29.00
  -8  -6  -5  626.54   29.80
   8   6   5  631.14   29.40
  -8   6  -5  633.74   30.60
  -8   6  -5  626.84   28.30
 -10  -6  -5  454.75   24.10
 -10  -6  -5  433.46   22.70
  10  -6   5  412.86   23.70
 -10   6  -5  430.46   21.80
 -10   6  -5  448.26   24.80
  10   6   5  449.26   23.50
  12  -6   5  195.68   15.00
  12  -6   5  185.98   16.80
 -12  -6  -5  212.88   15.80
 -12  -6  -5  184.08   13.90
  12   6   5  187.78   14.60
 -12   6  -5  198.28   16.10
 -12   6  -5  197.58   13.30
 -13  -7   5  245.38   19.20
  13  -7  -5  215.88   15.20
 -13   7   5  222.98   15.20
  13   7  -5  246.58   15.00
  11  -7  -5  341.37   18.80
 -11  -7   5  339.77   21.10
  11   7  -5  354.86   17.90
 -11   7   5  320.37   18.10
  11   7  -5  280.97   17.40
  -9  -7   5  396.36   21.00
   9  -7  -5  370.16   19.50
  -9   7   5  373.76   19.20
   9   7  -5  402.26   18.90
   9   7  -5  348.97   18.50
  -7  -7   5  215.08   13.40
  -7  -7   5  226.98   13.40
   7  -7  -5  246.78   13.40
   7   7  -5  218.58   12.00
  -7   7   5  256.17   13.10
   7   7  -5  231.98   12.50
  -7   7   5  265.17   12.90
  -5  -7   5   54.99    4.60
   5  -7  -5   40.40    3.30
   5  -7  -5   44.00    4.30
  -5  -7   5   46.00    4.70
  -5   7   5   42.00    4.00
   5   7  -5   39.60    3.50
  -5   7   5   40.40    3.70
   5   7  -5   47.20    4.10
  -3  -7   5   54.69    4.10
  -3  -7   5   61.69    5.20
   3  -7  -5   56.09    4.30
   3  -7  -5   65.79    4.50
   3   7  -5   58.49    3.90
  -3   7   5   58.79    4.10
  -3   7   5   56.99    4.20
   3   7  -5   57.79    4.40
  -3   7   5   48.20    3.50
  -1  -7   5  516.65   21.30
   1  -7  -5  534.85   21.80
   1  -7  -5  516.85   22.80
  -1   7   5  526.85   22.00
  -1   7   5  529.95   21.40
   1   7  -5  521.55   22.20
   1   7  -5  486.95   21.60
  -1  -7  -5  488.15   23.00
   1  -7   5  582.54   29.10
   1  -7   5  558.64   24.40
  -1  -7  -5  555.94   24.60
   1  -7   5  587.94   22.40
  -1   7  -5  546.35   23.20
  -1   7  -5  558.74   23.60
   1   7   5  556.24   22.70
  -1   7  -5  503.65   23.50
   1   7   5  507.75   23.20
   3  -7   5   66.39    5.50
  -3  -7  -5   64.39    6.00
   3  -7   5   58.59    7.80
  -3  -7  -5   65.99    5.20
  -3   7  -5   58.39    4.80
   3   7   5   55.39    4.50
  -3   7  -5   65.59    4.90
  -3   7  -5   72.09    5.70
   5  -7   5   11.70    2.60
  -5  -7  -5    9.50    3.30
  -5  -7  -5    8.40    2.50
  -5   7  -5   10.30    2.60
  -5   7  -5   10.60    3.00
   5   7   5   10.20    2.60
  -5   7  -5   14.70    2.60
  -7  -7  -5   88.79    8.80
   7  -7   5   78.39    9.10
  -7  -7  -5   84.09    7.50
  -7   7  -5   89.59    6.80
   7   7   5   81.89    7.00
  -7   7  -5   73.09    7.50
   9  -7   5  228.78   15.30
  -9  -7  -5  231.88   16.40
  -9  -7  -5  226.28   15.00
  -9   7  -5  260.57   16.50
   9   7   5  242.98   14.70
  -9   7  -5  230.28   13.60
  11  -7   5  253.37   17.60
 -11  -7  -5  257.97   17.40
 -11   7  -5  257.17   18.30
 -11   7  -5  255.17   15.50
  11   7   5  269.07   17.00
 -12  -8   5   29.40    7.50
  12  -8  -5   20.50    5.00
 -12   8   5   14.10    4.30
  12   8  -5   19.50    4.30
 -10  -8   5   29.30    6.10
  10  -8  -5   23.30    4.80
  10   8  -5   27.50    4.80
 -10   8   5   20.80    4.50
  10   8  -5   25.50    4.50
   8  -8  -5   98.79    8.10
  -8  -8   5  112.99    9.20
  -8  -8   5  105.09    8.70
   8   8  -5  100.29    7.40
   8   8  -5  114.49    7.80
  -8   8   5  101.19    7.90
  -6  -8   5  315.87   16.10
  -6  -8   5  314.57   16.90
   6  -8  -5  299.07   16.00
  -6   8   5  302.17   15.00
   6   8  -5  315.27   15.10
  -6   8   5  313.17   15.70
  -6   8   5  357.36   15.30
   6   8  -5  320.77   15.50
  -4  -8   5  678.63   28.70
   4  -8  -5  657.53   29.00
  -4  -8   5  662.93   30.00
   4  -8  -5  686.33   28.40
  -4   8   5  688.33   28.00
   4   8  -5  709.33   29.00
  -4   8   5  711.53   28.90
  -4   8   5  686.93   28.50
   4   8  -5  692.93   28.30
   2  -8  -5  602.24   24.30
  -2  -8   5  621.54   24.30
  -2  -8   5  609.04   26.50
   2  -8  -5  605.54   25.60
   2  -8  -5  581.64   24.40
   2   8  -5  579.64   24.60
  -2   8   5  563.34   24.50
   2   8  -5  621.14   25.30
  -2   8   5  530.75   23.40
  -2   8   5  621.84   24.60
   0  -8  -5  385.36   18.00
   0  -8  -5  362.26   16.70
   0  -8   5  409.46   18.20
   0  -8   5  361.76   15.60
   0   8  -5  364.36   17.00
   0   8   5  374.66   16.90
   0   8  -5  360.96   17.10
   0   8   5  392.26   16.50
   2  -8   5  738.93   31.40
   2  -8   5  751.22   37.10
  -2  -8  -5  725.73   30.70
  -2  -8  -5  737.63   32.40
   2   8   5  723.03   30.10
  -2   8  -5  694.43   31.50
  -2   8  -5  746.03   30.70
  -4  -8  -5  621.14   30.00
   4  -8   5  666.53   28.00
   4  -8   5  659.73   34.50
  -4  -8  -5  643.64   28.40
   4   8   5  648.24   27.60
  -4   8  -5  614.04   27.00
  -4   8  -5  615.24   29.00
  -4   8  -5  648.94   27.90
  -6  -8  -5   81.19    7.30
  -6  -8  -5   89.29    8.80
   6  -8   5  106.89    8.60
  -6   8  -5   84.99    7.90
   6   8   5   84.39    6.80
  -6   8  -5   79.09    6.60
   8  -8   5    9.80    3.70
  -8  -8  -5   11.70    3.50
  -8  -8  -5   16.20    4.70
  -8   8  -5   10.70    3.40
  -8   8  -5   16.60    4.80
   8   8   5   11.90    3.50
  10  -8   5   18.10    5.20
 -10  -8  -5   24.20    5.60
 -10   8  -5   22.10    4.60
  10   8   5   18.00    4.50
 -10   8  -5   18.80    5.20
 -13  -9   5  142.09   14.40
  13  -9  -5  113.29   10.70
  13   9  -5  138.29   10.70
 -13   9   5  132.39   11.50
 -11  -9   5  295.67   19.10
  11  -9  -5  277.97   16.90
 -11   9   5  259.87   16.30
  11   9  -5  267.97   15.50
  -9  -9   5  468.05   25.50
  -9  -9   5  535.45   25.70
   9  -9  -5  463.45   24.10
   9   9  -5  478.65   23.20
   9   9  -5  517.95   23.50
  -9   9   5  478.95   23.90
  -7  -9   5  458.65   23.50
  -7  -9   5  505.25   23.00
   7  -9  -5  461.95   22.70
  -7   9   5  477.85   21.50
   7   9  -5  437.96   21.20
   7   9  -5  474.75   21.70
  -7   9   5  470.25   22.20
  -5  -9   5  374.96   19.10
   5  -9  -5  359.26   18.00
  -5  -9   5  369.26   17.70
   5   9  -5  370.16   17.70
   5   9  -5  378.66   17.20
  -5   9   5  368.76   16.90
  -5   9   5  409.66   18.10
   3  -9  -5  347.27   16.10
  -3  -9   5  343.97   15.40
   3  -9  -5  350.86   15.90
  -3  -9   5  347.27   17.20
  -3   9   5  339.67   15.70
   3   9  -5  332.37   15.50
  -3   9   5  332.07   14.80
   3   9  -5  369.96   16.40
  -3   9   5  332.37   15.30
  -1  -9   5  122.09    8.10
   1  -9  -5  119.89    6.80
  -1  -9   5  125.49    6.20
   1  -9  -5  119.79    7.80
  -1   9   5  123.19    7.10
  -1   9   5  126.29    7.00
   1   9  -5  107.29    7.20
   1   9  -5  118.99    7.30
  -1  -9  -5   98.79    6.50
   1  -9   5  107.79   10.60
   1  -9   5   96.89    6.90
  -1  -9  -5   93.29    7.30
  -1   9  -5  101.59    6.60
  -1   9  -5  100.59    7.20
   1   9   5   96.89    6.10
   1   9   5   93.49    6.40
  -3  -9  -5  248.08   14.20
   3  -9   5  246.08   17.60
   3  -9   5  232.58   12.30
  -3  -9  -5  222.98   12.30
   3   9   5  227.18   11.80
  -3   9  -5  227.38   13.40
  -3   9  -5  218.08   12.10
  -5  -9  -5  210.18   14.30
  -5  -9  -5  218.58   12.80
   5  -9   5  227.68   11.80
  -5   9  -5  211.58   13.70
  -5   9  -5  209.38   12.10
   5   9   5  220.28   12.10
  -7  -9  -5  236.08   16.50
   7  -9   5  209.58   14.70
  -7  -9  -5  233.98   14.30
  -7   9  -5  239.68   13.40
  -7   9  -5  236.18   15.50
   7   9   5  222.48   13.30
  -9  -9  -5  287.17   18.00
   9  -9   5  313.77   19.20
  -9  -9  -5  277.57   20.30
  -9   9  -5  297.67   19.60
   9   9   5  322.07   17.60
  -9   9  -5  314.17   17.00
  11  -9   5  205.98   16.00
 -11  -9  -5  196.98   15.30
  11   9   5  214.78   14.80
 -11   9  -5  192.08   16.50
 -11   9  -5  229.18   14.30
  12 -10  -5   71.19    9.20
 -12 -10   5   77.99   11.10
 -12  10   5   90.99    9.20
  12  10  -5   88.79    7.90
  10 -10  -5  100.99    9.40
 -10 -10   5  124.49   10.70
  10  10  -5  103.39   10.10
  10  10  -5  143.19    9.50
 -10  10   5  107.49    9.30
   8 -10  -5  375.06   20.10
  -8 -10   5  418.26   22.00
  -8 -10   5  368.76   20.00
  -8  10   5  388.16   18.90
  -8  10   5  390.86   19.90
   8  10  -5  369.96   18.90
   8  10  -5  406.76   19.30
   6 -10  -5  845.82   37.30
  -6 -10   5  819.52   36.60
  -6 -10   5  897.91   38.60
   6  10  -5  874.01   36.60
  -6  10   5  887.61   36.00
   6  10  -5  835.12   36.10
  -6  10   5  907.51   37.20
  -4 -10   5 1784.22   70.39
   4 -10  -5 1756.72   70.99
  -4 -10   5 1856.91   72.79
   4 -10  -5 1792.92   70.59
   4  10  -5 1827.22   71.19
  -4  10   5 1821.02   71.09
   4  10  -5 1807.02   70.69
  -4  10   5 1803.42   69.79
   2 -10  -5 3183.38  120.39
  -2 -10   5 3098.79  118.29
  -2 -10   5 3104.89  120.89
   2 -10  -5 3185.48  118.59
   2  10  -5 3157.78  119.69
   2  10  -5 3206.18  120.09
  -2  10   5 3110.39  119.19
  -2  10   5 2965.20  118.79
   0 -10  -5 3441.36  133.69
   0 -10  -5 3654.03  131.99
   0 -10   5 3564.44  133.29
   0 -10   5 3380.96  139.89
   0  10   5 3497.75  131.79
   0  10   5 3275.77  131.79
   0  10  -5 3436.46  133.19
   0  10  -5 3470.85  132.59
   2 -10   5 3054.79  113.59
  -2 -10  -5 2887.21  115.19
   2 -10   5 2982.00  121.49
  -2 -10  -5 2939.51  113.19
   2  10   5 2917.81  113.39
  -2  10  -5 2940.31  113.29
  -2  10  -5 2765.82  114.69
   2  10   5 3008.70  112.69
  -4 -10  -5 1819.32   73.69
  -4 -10  -5 1773.32   71.09
   4 -10   5 1843.82   70.19
   4  10   5 1727.73   70.19
  -4  10  -5 1663.63   72.59
  -4  10  -5 1818.72   70.79
  -6 -10  -5  610.94   31.40
  -6 -10  -5  619.04   28.60
   6 -10   5  611.54   29.90
  -6  10  -5  567.34   27.30
  -6  10  -5  580.24   29.80
   6  10   5  618.24   27.50
  -8 -10  -5  200.58   13.30
   8 -10   5  167.38   13.50
  -8 -10  -5  192.38   15.60
  -8  10  -5  187.48   14.30
   8  10   5  181.08   11.90
  -8  10  -5  171.68   11.60
 -10 -10  -5   90.49   10.80
  10 -10   5   98.09   11.70
 -10  10  -5   84.79   12.10
 -10  10  -5   80.99    8.00
  10  10   5   82.79    8.50
  11 -11  -5   34.40    6.60
 -11 -11   5   31.30    7.10
 -11  11   5   45.50    7.50
  11  11  -5   38.50    6.00
   9 -11  -5    7.40    3.40
  -9 -11   5   11.20    4.10
  -9 -11   5   11.40    4.50
   9  11  -5    5.00    2.70
  -9  11   5    7.40    3.30
  -9  11   5    4.30    2.50
   9  11  -5   10.50    3.10
   7 -11  -5    1.80    2.10
  -7 -11   5    1.40    2.60
  -7 -11   5    1.80    2.10
   7  11  -5    1.00    1.80
  -7  11   5    0.20    1.50
  -7  11   5    4.10    2.30
   7  11  -5    2.10    1.70
  -5 -11   5    2.40    2.10
   5 -11  -5    1.00    1.60
  -5 -11   5    0.90    1.20
   5  11  -5    3.60    1.80
  -5  11   5    1.00    1.50
   5  11  -5    1.30    1.50
  -5  11   5    1.30    1.20
  -3 -11   5    4.30    2.10
   3 -11  -5    1.30    1.40
  -3 -11   5    2.50    1.20
   3  11  -5    6.30    2.00
  -3  11   5    2.60    1.60
   3  11  -5    2.10    1.50
  -1 -11   5   14.00    4.80
   1 -11  -5   16.00    3.40
  -1 -11   5   16.70    3.20
   1 -11  -5   16.20    2.60
  -1  11   5   13.70    2.50
   1  11  -5   12.00    2.80
   1  11  -5   15.80    3.10
  -1  11   5   15.70    2.80
  -1 -11  -5   13.90    3.50
  -1 -11  -5   15.70    2.90
   1 -11   5   12.50    4.90
   1 -11   5   13.90    3.00
   1  11   5   15.60    3.00
  -1  11  -5   12.60    3.40
  -1  11  -5   18.50    3.40
   1  11   5   31.90    3.80
   3 -11   5    4.50    1.80
  -3 -11  -5    8.00    3.00
  -3 -11  -5    4.80    2.10
   3  11   5    4.10    1.80
  -3  11  -5   10.90    3.30
  -3  11  -5    7.50    2.30
  -5 -11  -5    0.10    2.20
  -5 -11  -5   -1.20    1.60
  -5  11  -5    0.60    1.60
  -5  11  -5    1.20    2.30
   5  11   5   -0.10    1.20
  -7 -11  -5    0.20    2.90
   7 -11   5    2.20    3.00
  -7 -11  -5    2.80    2.40
   7  11   5   10.10    3.10
  -7  11  -5    4.90    2.70
  -7  11  -5   10.60    4.30
   9 -11   5   19.60    5.50
  -9 -11  -5   10.70    5.00
  -9 -11  -5   12.30    4.20
   9  11   5   18.10    4.40
  -9  11  -5   15.00    5.20
  -9  11  -5   14.90    4.20
 -12 -12   5   62.19    9.90
  12 -12  -5   57.59    8.50
 -12  12   5   66.49    9.20
  12  12  -5   67.39    8.10
  10 -12  -5   95.39    9.40
 -10 -12   5   98.09    9.70
  10  12  -5  104.09    8.50
 -10  12   5   92.19    9.20
  -8 -12   5  139.09   11.80
  -8 -12   5  134.39   10.20
   8 -12  -5  124.59   10.00
  -8  12   5  144.79   10.40
   8  12  -5  132.49   10.10
   8  12  -5  141.49    9.60
  -8  12   5  134.49    9.20
  -6 -12   5  177.48   10.70
   6 -12  -5  166.68   11.10
  -6 -12   5  177.18   12.40
  -6  12   5  185.18   11.30
   6  12  -5  184.28   11.00
   6  12  -5  185.08   10.80
  -6  12   5  164.68   10.00
  -4 -12   5  586.24   27.70
   4 -12  -5  575.44   25.80
   4  12  -5  606.04   26.50
   4  12  -5  580.64   26.10
  -4  12   5  605.34   26.50
  -2 -12   5 1016.30   50.09
  -2 -12   5  991.00   44.20
   2 -12  -5 1082.89   44.10
   2  12  -5 1060.59   43.70
  -2  12   5 1118.99   43.30
   2  12  -5 1067.39   43.80
   0 -12   5  999.50   41.30
   0 -12  -5 1041.80   42.40
   0 -12   5  955.80   48.30
   0 -12  -5 1023.70   40.10
   0  12  -5  986.60   42.00
   0  12   5  892.81   39.80
   0  12  -5  995.20   41.00
   0  12   5  987.20   40.30
   2 -12   5  883.21   46.30
  -2 -12  -5  962.40   38.40
  -2 -12  -5  913.51   40.50
   2 -12   5  926.81   38.30
  -2  12  -5  895.91   40.50
   2  12   5  927.21   38.10
   2  12   5  893.61   38.30
  -2  12  -5  890.71   38.50
  -4 -12  -5  586.84   27.00
  -4 -12  -5  600.94   29.90
   4 -12   5  583.84   25.90
  -4  12  -5  548.85   29.00
   4  12   5  594.44   26.50
  -4  12  -5  599.74   27.00
  -6 -12  -5  192.78   12.80
   6 -12   5  202.98   14.40
  -6 -12  -5  213.58   15.80
   6  12   5  192.98   12.10
  -6  12  -5  202.78   12.40
  -6  12  -5  176.08   14.10
  -8 -12  -5  104.29   14.00
  -8 -12  -5  114.89   10.10
   8 -12   5   89.49   11.60
  -8  12  -5  114.39   13.70
   8  12   5  114.19    9.30
  -8  12  -5   97.79    8.70
  10 -12   5   45.30    8.30
 -10 -12  -5   48.50   10.70
 -10 -12  -5   40.90    7.40
  10  12   5   51.79    7.60
 -10  12  -5   66.19   10.60
 -10  12  -5   44.20    6.80
 -11 -13   5   69.89    9.80
  11 -13  -5   60.99    8.70
 -11  13   5   49.30    7.70
  11  13  -5   70.09    8.10
  -9 -13   5   75.49   10.40
   9 -13  -5   59.89    8.30
  -9 -13   5   72.09    8.80
   9  13  -5   80.79    7.30
  -9  13   5   79.99    7.30
  -9  13   5   84.69    8.50
  -7 -13   5   31.20    5.20
  -7 -13   5   25.50    5.70
   7 -13  -5   37.00    5.90
  -7  13   5   25.30    4.30
   7  13  -5   33.70    5.20
  -7  13   5   25.50    4.80
   7  13  -5   22.50    4.50
  -5 -13   5    5.90    3.10
   5  13  -5    6.40    2.50
   5  13  -5    9.20    2.80
  -5  13   5    6.70    2.60
  -3 -13   5  107.89    8.40
   3 -13  -5  102.59    7.40
  -3 -13   5   90.19   10.30
   3  13  -5   84.69    6.90
   3  13  -5   93.59    7.20
  -3  13   5   96.79    7.10
  -1 -13   5  210.48   12.40
   1 -13  -5  216.48   12.70
  -1 -13   5  212.08   17.20
   1  13  -5  219.58   12.70
  -1  13   5  216.58   11.60
   1  13  -5  207.38   11.90
   1 -13   5  225.68   12.70
  -1 -13  -5  215.78   13.70
  -1 -13  -5  248.98   12.30
   1 -13   5  216.98   18.10
  -1  13  -5  246.48   14.50
   1  13   5  205.98   15.20
   1  13   5  245.28   12.50
  -1  13  -5  216.18   12.60
   3 -13   5  113.59    7.70
  -3 -13  -5  111.09    8.00
  -3 -13  -5  110.69    9.60
   3  13   5   99.49    7.90
  -3  13  -5  101.39    7.90
   3  13   5  106.59    7.70
  -3  13  -5  112.29    9.80
  -5 -13  -5    3.80    3.00
  -5 -13  -5    2.40    2.20
   5  13   5    2.80    1.90
  -5  13  -5    2.20    2.20
  -5  13  -5    5.60    3.50
  -7 -13  -5   14.10    4.20
   7 -13   5   27.00    6.60
  -7 -13  -5   29.50    7.40
  -7  13  -5   21.20    4.80
   7  13   5   27.00    5.30
  -7  13  -5   23.00    6.00
  -9 -13  -5   41.50    9.70
   9 -13   5   62.69    9.80
  -9 -13  -5   52.39    8.30
   9  13   5   52.19    7.60
  -9  13  -5   51.89    7.50
  -9  13  -5   53.79    9.70
 -10 -14   5  375.96   21.60
  10 -14  -5  363.76   21.50
 -10 -14   5  382.76   24.10
 -10  14   5  366.26   20.00
  10  14  -5  366.26   19.80
 -10  14   5  371.56   21.40
  -8 -14   5  389.86   20.80
  -8 -14   5  436.16   24.30
   8 -14  -5  323.47   23.60
   8  14  -5  413.26   20.60
  -8  14   5  395.86   19.90
  -8  14   5  401.66   21.40
  -6 -14   5  207.28   14.40
  -6  14   5  203.78   13.00
   6  14  -5  209.78   12.40
   6  14  -5  201.28   13.20
  -4 -14   5  275.77   16.30
  -4  14   5  289.17   15.50
   4  14  -5  292.57   15.30
   4  14  -5  276.37   15.10
  -2 -14   5  505.55   24.90
   2 -14  -5  534.15   24.80
  -2 -14   5  512.85   30.60
   2  14  -5  515.55   24.70
   2  14  -5  538.45   24.40
  -2  14   5  538.35   24.10
   0 -14  -5  412.96   20.90
   0 -14   5  368.36   25.60
   0 -14   5  380.66   19.50
   0  14   5  416.26   19.20
   0  14  -5  410.16   20.90
   0  14  -5  398.06   19.50
  -2 -14  -5  271.07   16.50
  -2 -14  -5  308.47   17.00
   2 -14   5  261.57   14.40
   2  14   5  270.97   14.40
  -2  14  -5  256.87   16.60
  -2  14  -5  268.17   14.80
   4 -14   5  242.48   13.00
  -4 -14  -5  222.98   13.70
  -4 -14  -5  247.18   16.50
  -4  14  -5  225.38   13.80
  -4  14  -5  224.58   15.90
   4  14   5  259.37   13.80
  -6 -14  -5  252.97   18.70
  -6 -14  -5  265.87   15.80
   6 -14   5  274.97   18.00
   6  14   5  247.68   14.80
  -6  14  -5  227.48   17.30
  -6  14  -5  256.57   15.30
  -8 -14  -5  312.37   18.50
   8 -14   5  288.97   20.00
  -8 -14  -5  270.17   21.70
   8  14   5  289.87   16.90
  -8  14  -5  284.27   16.90
  -8  14  -5  250.27   19.70
  -9 -15   5  169.88   15.20
   9  15  -5  165.08   11.60
  -9  15   5  163.58   12.80
  -7 -15   5  152.48   12.90
   7  15  -5  126.59    9.70
  -7  15   5  140.29   10.90
  -5 -15   5   24.50    5.60
   5  15  -5   20.50    4.60
   5  15  -5   16.60    4.00
  -5  15   5   24.70    4.90
  -3 -15   5   -0.20    1.90
   3 -15  -5    1.90    2.00
   3  15  -5    1.60    1.90
   3  15  -5   -0.70    1.60
  -3  15   5    6.10    2.60
   1 -15  -5    5.10    2.70
  -1 -15   5    6.40    2.70
  -1 -15   5    5.50    4.40
  -1  15   5    5.10    2.30
   1  15  -5   10.50    3.00
   1  15  -5    7.80    3.00
   1 -15   5   18.90    3.70
  -1 -15  -5   11.30    3.90
   1  15   5   11.70    2.80
  -1  15  -5   13.00    3.50
  -1  15  -5    9.20    3.70
  -3 -15  -5    2.90    3.10
   3 -15   5    7.20    2.50
  -3  15  -5    2.90    2.30
  -3  15  -5    2.80    3.10
   3  15   5    4.40    2.60
  -5 -15  -5    8.50    3.40
  -5 -15  -5   16.30    5.60
   5  15   5   15.10    3.90
  -5  15  -5   12.70    4.80
  -5  15  -5   14.30    3.90
   7 -15   5   69.89   10.30
  -7 -15  -5   84.79   12.90
  -7 -15  -5   72.09    9.10
  -7  15  -5   65.19    8.20
  -7  15  -5   68.49   10.70
   7  15   5   60.09    7.60
  -8 -16   5  461.25   26.90
  -8  16   5  452.65   24.30
   8  16  -5  437.16   22.80
  -6 -16   5  416.56   23.30
   6  16  -5  367.36   20.00
  -6  16   5  393.76   21.20
  -4 -16   5  255.17   16.30
   4  16  -5  278.07   17.10
  -4  16   5  270.07   15.60
   4  16  -5  259.57   14.90
   2 -16  -5  127.29    9.60
  -2 -16   5  124.09    9.70
   2  16  -5  143.49   10.40
  -2  16   5  118.69    9.20
   2  16  -5  127.59    9.20
   0 -16   5   53.59    6.70
   0 -16  -5   49.70    7.20
   0  16  -5   52.59    7.70
   0  16  -5   60.89    7.10
   0  16   5   49.70    6.00
   2 -16   5   91.29    7.70
  -2 -16  -5  113.99    9.90
   2  16   5   91.89    7.70
  -2  16  -5  102.49    8.20
  -2  16  -5  103.89   10.10
  -4 -16  -5  224.08   16.40
  -4  16  -5  224.58   13.90
   4  16   5  222.88   13.30
  -4  16  -5  194.88   15.70
   6 -16   5  198.98   16.10
  -6 -16  -5  243.98   18.70
  -6 -16  -5  221.38   14.80
  -6  16  -5  213.88   14.30
  -6  16  -5  240.58   18.00
   6  16   5  238.98   14.40
  -7 -17   5  173.58   14.60
  -7  17   5  197.78   13.80
   7  17  -5  172.88   12.20
  -5 -17   5  324.97   19.70
  -5  17   5  323.67   18.50
   5  17  -5  316.17   17.70
  -3 -17   5  295.07   18.00
  -3  17   5  326.87   17.50
   3  17  -5  337.77   23.90
   3  17  -5  302.87   17.00
   1 -17  -5  179.38   12.30
  -1 -17   5  164.88   11.50
   1  17  -5  166.98   11.20
   1  17  -5  157.58   12.20
  -1  17   5  175.28   11.20
   1 -17   5  181.18   11.70
  -1 -17  -5  185.48   13.40
  -1  17  -5  182.78   12.10
   1  17   5  195.68   12.00
  -1  17  -5  184.28   14.00
   3 -17   5  306.57   16.60
  -3 -17  -5  305.77   19.80
   3  17   5  339.57   17.60
  -3  17  -5  306.17   17.60
  -3  17  -5  332.27   21.10
  -5 -17  -5  218.58   17.30
  -5  17  -5  196.98   16.50
  -5  17  -5  213.38   14.00
   5  17   5  217.18   13.60
  -6 -18   5  106.49   11.10
  -6  18   5   91.29    9.40
   6  18  -5   97.69    8.80
  -4 -18   5   42.50    7.20
  -4  18   5   37.80    6.40
   4  18  -5   36.20    6.00
   2 -18  -5   -0.60    1.80
  -2 -18   5   -1.70    2.40
   2  18  -5   -1.50    1.90
  -2  18   5   -1.20    1.90
   0 -18  -5   12.30    4.20
   0 -18   5   14.70    3.90
   0  18  -5   19.00    4.40
   0  18   5   11.80    3.50
   0  18  -5   15.90    4.90
   2 -18   5    2.10    2.40
  -2 -18  -5   -1.80    2.30
  -2  18  -5    2.00    2.50
  -2  18  -5    2.10    3.30
   2  18   5    1.50    2.10
  -4 -18  -5   17.10    5.30
  -4  18  -5   10.90    3.60
  -4  18  -5   19.20    5.80
   4  18   5   22.80    4.90
  -5 -19   5   83.39   11.00
   5  19  -5   82.59    9.20
  -5  19   5   72.09    9.20
  -3 -19   5  153.28   12.30
  -3  19   5  154.48   11.50
   3  19  -5  152.68   11.20
  -1 -19   5  175.38   12.70
   1 -19  -5  181.58   13.30
   1  19  -5  182.58   12.40
  -1  19   5  178.18   12.30
  -1 -19  -5  168.68   13.70
   1 -19   5  188.68   12.70
  -1  19  -5  184.98   12.60
   1  19   5  189.98   12.40
  -1  19  -5  203.88   15.60
  -3 -19  -5  171.18   14.30
  -3  19  -5  168.68   15.10
  -3  19  -5  167.68   12.20
   3  19   5  170.38   11.90
  -4 -20   5  146.09   12.50
   4  20  -5  135.09   11.00
  -4  20   5  153.58   12.30
  -2 -20   5  159.08   12.70
   2  20  -5  155.78   11.70
  -2  20   5  173.58   12.40
   0 -20   5  130.89   10.80
   0 -20  -5  134.19   11.90
   0  20  -5  144.79   10.80
   0  20   5  134.89   10.70
   2 -20   5  106.19    9.40
  -2 -20  -5  111.69   11.40
  -2  20  -5  118.99   10.10
  -2  20  -5  121.09   21.00
   2  20   5  123.39   10.00
 -14   0   6  660.53   38.50
  14   0  -6  724.53   33.30
 -12   0   6  471.85   27.00
  12   0  -6  501.25   23.50
 -12   0   6  422.86   22.70
  12   0  -6  430.46   24.00
 -10   0   6  255.37   16.10
  10   0  -6  255.17   14.10
 -10   0   6  262.87   13.80
  10   0  -6  206.08   14.00
  -8   0   6  472.95   20.50
   8   0  -6  443.56   21.10
   8   0  -6  454.95   21.30
  -8   0   6  430.86   21.80
  -6   0   6  621.94   27.30
   6   0  -6  655.93   27.70
  -6   0   6  682.13   26.50
  -6   0   6  670.63   28.00
   6   0  -6  600.44   26.20
  -4   0   6  916.31   34.90
   4   0  -6  883.21   35.90
  -4   0   6  876.11   36.40
  -4   0   6  852.01   36.80
   4   0  -6  927.61   35.90
   2   0  -6 1624.94   61.89
  -2   0   6 1663.33   63.49
   2   0  -6 1489.35   60.59
  -2   0   6 1567.44   61.59
   0   0  -6 3731.33  138.49
   0   0   6 3622.94  139.59
   0   0  -6 3782.42  139.39
   0   0  -6 3621.04  140.39
   2   0   6 5989.30  217.58
  -2   0  -6 5792.72  217.08
  -2   0  -6 5894.21  218.28
  -2   0  -6 5501.75  219.18
   2   0   6 5974.90  218.68
  -2   0  -6 5665.13  217.28
   4   0   6 5463.45  195.28
  -4   0  -6 4815.42  195.68
  -4   0  -6 4534.25  194.08
   4   0   6 5246.88  195.48
  -4   0  -6 5085.49  194.98
   4   0   6 5495.85  198.98
   4   0   6 5500.65  194.88
  -4   0  -6 5113.49  193.58
   6   0   6 2688.43  105.49
  -6   0  -6 2615.84  105.29
  -6   0  -6 2748.93  106.19
  -6   0  -6 2694.83  103.99
   6   0   6 2864.21  106.59
  -6   0  -6 2720.83  105.69
  -8   0  -6 1356.36   57.09
   8   0   6 1418.96   58.49
   8   0   6 1344.67   56.89
  -8   0  -6 1408.46   57.39
 -10   0  -6  672.83   33.00
  10   0   6  733.53   34.90
 -10   0  -6  702.83   33.40
  12   0   6  200.28   16.10
 -12   0  -6  202.68   15.00
 -12   0  -6  201.28   15.10
 -13  -1   6   23.20    6.50
 -13  -1   6   33.10    6.00
  13  -1  -6   24.80    5.30
  13  -1  -6   26.80    5.90
 -13   1   6   27.40    7.10
  13   1  -6   24.50    4.80
 -13   1   6   35.60    6.30
 -11  -1   6   89.19    7.50
  11  -1  -6   94.99    8.00
  11  -1  -6   75.59    7.90
 -11  -1   6   97.69    9.80
 -11   1   6   87.99    7.60
  11   1  -6   94.69    7.80
  11   1  -6   90.29    8.30
 -11   1   6   78.39   10.00
   9  -1  -6  255.77   14.10
   9  -1  -6  242.38   14.40
  -9  -1   6  260.37   13.50
  -9  -1   6  260.67   15.60
  -9   1   6  256.67   13.50
  -9   1   6  275.27   15.60
   9   1  -6  243.18   14.20
   9   1  -6  255.67   14.00
  -7  -1   6  488.25   23.30
  -7  -1   6  523.55   21.90
   7  -1  -6  513.45   23.10
   7   1  -6  499.35   22.80
  -7   1   6  516.15   22.00
   7   1  -6  481.75   22.40
  -7   1   6  525.15   23.30
  -5  -1   6  845.52   34.40
   5  -1  -6  824.12   34.10
  -5  -1   6  822.12   34.60
  -5  -1   6  871.01   32.60
   5  -1  -6  862.81   33.30
  -5   1   6  804.62   34.10
  -5   1   6  850.51   32.90
   5   1  -6  778.92   33.40
   5   1  -6  789.22   33.00
   5   1  -6  846.82   34.10
  -5   1   6  830.82   34.30
  -3  -1   6  937.81   39.50
  -3  -1   6 1006.90   40.70
   3  -1  -6  989.00   39.20
   3  -1  -6  978.90   38.70
  -3   1   6  965.00   40.40
   3   1  -6 1007.40   39.40
   3   1  -6 1002.00   38.80
  -3   1   6  954.30   39.40
  -1  -1   6  280.47   14.40
   1  -1  -6  243.78   11.40
  -1  -1   6  282.57   12.70
   1  -1  -6  298.07   13.40
   1  -1  -6  284.87   12.50
   1   1  -6  281.57   13.30
  -1   1   6  275.77   12.70
   1   1  -6  267.87   11.90
   1  -1   6   47.00    2.90
  -1  -1  -6   43.00    2.70
   1  -1   6   39.80    3.50
  -1  -1  -6   46.20    4.20
   1   1   6   46.10    2.90
  -1   1  -6   42.20    4.00
  -1   1  -6   45.40    3.10
   1   1   6   44.30    3.70
  -1   1  -6   46.70    2.80
  -1   1  -6   38.20    3.30
  -3  -1  -6   85.79    4.70
  -3  -1  -6   84.79    5.90
  -3  -1  -6   84.99    5.30
   3  -1   6   94.09    5.80
  -3  -1  -6   85.39    6.40
   3  -1   6   85.89    5.90
   3   1   6   98.99    5.50
  -3   1  -6   84.69    5.30
  -3   1  -6   85.79    5.10
  -3   1  -6   84.39    5.70
   3   1   6   96.29    6.30
   3   1   6   95.79    5.70
  -3   1  -6   79.89    6.10
  -5  -1  -6   30.80    4.10
   5  -1   6   50.29    4.60
  -5  -1  -6   35.30    3.20
   5  -1   6   49.60    6.10
  -5  -1  -6   27.80    4.20
   5  -1   6   46.30    4.70
  -5  -1  -6   51.39    5.00
  -5   1  -6   38.50    4.00
  -5   1  -6   40.20    3.50
  -5   1  -6   39.20    3.90
   5   1   6   48.60    4.60
   5   1   6   42.70    4.00
   5   1   6   52.59    5.70
  -5   1  -6   44.70    4.50
   7  -1   6    8.00    2.60
  -7  -1  -6    8.60    2.60
  -7  -1  -6    4.70    2.10
  -7  -1  -6    6.30    2.50
   7  -1   6    4.80    2.40
  -7   1  -6    5.50    2.30
   7   1   6    9.10    3.10
  -7   1  -6    8.80    2.60
  -7   1  -6    7.80    2.10
  -7   1  -6    6.40    2.40
  -9  -1  -6   26.20    5.20
  -9  -1  -6   23.90    4.90
   9  -1   6   17.30    4.50
   9  -1   6   23.30    4.70
  -9   1  -6   19.00    4.40
   9   1   6   22.80    5.10
  -9   1  -6   13.80    3.80
  11  -1   6   54.49    8.60
 -11  -1  -6   52.19    8.20
 -11  -1  -6   58.29    8.50
 -11   1  -6   42.40    7.10
 -11   1  -6   60.69    8.40
  11   1   6   33.80    6.90
 -14  -2   6  248.08   20.50
  14  -2  -6  255.67   15.80
  14  -2  -6  245.68   22.00
 -14   2   6  246.58   16.00
 -14   2   6  193.08   18.20
  14   2  -6  274.17   16.00
  12  -2  -6  142.49   12.00
  12  -2  -6  169.38   11.50
 -12  -2   6  171.38   11.40
 -12  -2   6  168.28   14.20
  12   2  -6  166.18   11.40
 -12   2   6  174.48   11.70
 -12   2   6  137.99   13.10
 -10  -2   6  146.19    9.40
 -10  -2   6  156.18   12.00
  10  -2  -6  146.19    9.80
  10   2  -6  144.89    9.70
 -10   2   6  125.39    9.10
  10   2  -6  129.29    9.60
 -10   2   6  137.09   11.10
   8  -2  -6  137.19    9.20
  -8  -2   6  150.48    8.60
  -8  -2   6  168.88   10.80
   8   2  -6  136.09    8.90
   8   2  -6  163.28    9.60
  -8   2   6  153.28    9.90
  -8   2   6  135.79    8.70
  -6  -2   6   15.10    2.20
  -6  -2   6   12.70    2.70
   6  -2  -6   18.00    3.10
   6  -2  -6   10.00    1.70
  -6  -2   6   15.70    2.90
  -6   2   6    8.00    2.10
   6   2  -6    5.60    1.80
  -6   2   6   13.90    2.40
  -6   2   6    9.50    2.20
   6   2  -6   11.40    2.20
  -4  -2   6   41.00    4.10
   4  -2  -6   36.60    3.30
   4  -2  -6   34.10    3.10
  -4  -2   6   52.49    4.10
  -4   2   6   39.20    2.80
   4   2  -6   43.10    3.60
  -4   2   6   38.30    3.80
   4   2  -6   36.60    3.40
  -4   2   6   35.50    3.60
  -2  -2   6  537.15   24.30
   2  -2  -6  558.24   23.10
  -2  -2   6  544.15   22.90
   2  -2  -6  523.55   21.70
  -2   2   6  520.05   22.70
   2   2  -6  538.95   22.10
   2   2  -6  553.84   23.20
   0  -2   6  859.31   34.50
   0  -2  -6  870.71   34.60
   0  -2   6  900.31   37.00
   0  -2  -6  842.32   35.50
   0  -2  -6  841.32   33.00
   0   2  -6  805.32   34.10
   0   2   6  917.41   33.20
   0   2   6  876.11   34.90
   0   2  -6  839.72   35.40
   0   2  -6  876.21   34.10
   2  -2   6 1105.29   42.10
   2  -2   6 1140.89   45.00
   2  -2   6 1120.89   41.70
  -2  -2  -6 1075.99   41.40
  -2  -2  -6 1016.40   40.30
  -2  -2  -6 1032.70   42.30
  -2  -2  -6 1021.70   43.30
   2   2   6 1063.19   42.70
  -2   2  -6 1026.70   41.40
   2   2   6 1093.69   41.40
  -2   2  -6  995.00   41.00
  -2   2  -6 1024.70   42.80
  -2   2  -6 1021.10   41.70
  -4  -2  -6 1244.38   50.99
  -4  -2  -6 1188.18   49.80
  -4  -2  -6 1241.98   51.99
   4  -2   6 1343.97   50.89
   4  -2   6 1364.76   55.69
  -4  -2  -6 1102.69   49.90
   4  -2   6 1323.27   51.19
   4   2   6 1321.47   50.79
   4   2   6 1308.57   52.89
  -4   2  -6 1200.28   50.99
   4   2   6 1386.16   49.99
  -4   2  -6 1281.67   49.90
  -4   2  -6 1252.57   50.39
  -4   2  -6 1207.28   50.09
  -6  -2  -6  688.23   29.90
  -6  -2  -6  668.43   30.40
   6  -2   6  724.33   30.90
  -6  -2  -6  728.63   31.40
   6  -2   6  735.53   31.50
  -6   2  -6  678.83   29.70
   6   2   6  686.93   30.50
  -6   2  -6  680.83   30.00
  -6   2  -6  674.93   29.90
  -6   2  -6  658.13   28.80
  -8  -2  -6  352.56   18.70
   8  -2   6  344.87   19.70
   8  -2   6  368.06   18.90
  -8  -2  -6  332.17   18.00
  -8  -2  -6  339.07   19.80
   8   2   6  380.06   19.30
  -8   2  -6  334.77   18.30
  -8   2  -6  332.47   17.70
  -8   2  -6  346.57   16.90
  10  -2   6  209.28   15.90
 -10  -2  -6  243.18   15.40
  10  -2   6  233.38   14.90
 -10  -2  -6  214.08   14.30
 -10   2  -6  256.67   15.80
 -10   2  -6  223.78   14.20
  10   2   6  232.68   15.50
 -10   2  -6  219.28   14.20
 -12  -2  -6   74.69   10.30
  12  -2   6   74.29   11.30
 -12  -2  -6   47.10    7.80
  12   2   6   61.79    9.60
 -12   2  -6   92.59   11.50
  13  -3  -6    5.90    3.10
  13  -3  -6    2.30    2.90
 -13  -3   6    1.00    3.20
  13   3  -6   13.90    4.00
 -13   3   6    8.40    4.50
 -13   3   6    4.00    2.90
  11  -3  -6   72.29    7.10
 -11  -3   6   76.59    7.00
 -11  -3   6   77.59   10.40
  11   3  -6   78.09   12.70
 -11   3   6   74.29    9.60
 -11   3   6   64.19    6.60
  11   3  -6   69.49    6.70
   9  -3  -6  295.77   15.50
  -9  -3   6  310.37   17.30
  -9  -3   6  277.77   14.40
  -9   3   6  276.07   14.80
   9   3  -6  286.27   15.20
   9   3  -6  274.87   15.00
  -9   3   6  296.77   16.50
  -7  -3   6  524.05   23.70
  -7  -3   6  524.75   22.60
   7  -3  -6  551.84   24.10
  -7  -3   6  555.34   24.90
  -7   3   6  544.75   23.30
   7   3  -6  495.35   22.90
   7   3  -6  515.05   23.70
  -7   3   6  548.55   24.00
   5  -3  -6  454.75   19.10
   5  -3  -6  414.56   20.00
  -5  -3   6  437.56   20.90
  -5  -3   6  441.26   18.50
  -5  -3   6  466.05   20.50
  -5   3   6  449.46   20.10
  -5   3   6  470.75   19.30
  -5   3   6  483.95   20.40
   5   3  -6  480.15   20.30
   5   3  -6  450.35   18.80
   3  -3  -6  324.27   14.70
  -3  -3   6  320.57   15.00
  -3  -3   6  343.77   16.40
   3  -3  -6  303.07   14.20
   3   3  -6  310.77   14.40
  -3   3   6  331.37   13.60
  -3   3   6  325.07   14.90
   3   3  -6  334.27   15.20
   1  -3  -6   25.90    2.60
   1  -3  -6   30.80    3.20
  -1  -3   6   27.90    4.20
   1  -3  -6   26.50    1.90
  -1  -3   6   31.10    2.90
  -1   3   6   30.40    2.90
  -1   3   6   32.30    2.10
   1   3  -6   32.40    3.30
   1   3  -6   25.60    2.50
   1  -3   6  189.58   11.00
  -1  -3  -6  173.28   10.00
   1  -3   6  186.78    9.00
  -1   3  -6  176.38    8.70
   1   3   6  186.78    8.30
  -1   3  -6  180.88    9.80
  -1   3  -6  160.08    8.00
   1   3   6  175.88    9.50
  -1   3  -6  195.58    9.00
   3  -3   6  531.85   21.60
   3  -3   6  519.85   23.80
  -3  -3  -6  488.55   22.90
  -3  -3  -6  500.75   22.00
  -3  -3  -6  497.95   21.20
   3   3   6  465.95   21.70
  -3   3  -6  491.35   22.10
   3   3   6  521.65   21.30
  -3   3  -6  493.45   21.10
  -3   3  -6  479.35   21.00
   3   3   6  495.35   22.30
  -3   3  -6  480.25   21.10
  -5  -3  -6  455.35   21.10
  -5  -3  -6  443.26   21.90
   5  -3   6  429.96   20.20
  -5  -3  -6  462.35   20.50
   5  -3   6  467.35   22.40
   5  -3   6  449.16   21.20
   5  -3   6  504.65   25.60
  -5   3  -6  416.36   20.30
  -5   3  -6  435.76   20.00
  -5   3  -6  414.06   20.20
   5   3   6  478.65   20.90
  -5   3  -6  457.15   19.90
   7  -3   6  128.19   10.30
  -7  -3  -6  144.09   10.40
   7  -3   6  157.28   10.30
  -7  -3  -6  136.59    9.80
  -7  -3  -6  143.59    9.40
  -7   3  -6  151.88    8.90
  -7   3  -6  147.59    9.20
   7   3   6  158.98   10.30
  -7   3  -6  138.19    9.70
  -9  -3  -6    2.60    2.60
  -9  -3  -6    2.10    2.20
   9  -3   6    4.70    3.10
   9  -3   6    4.70    2.60
  -9   3  -6    4.90    2.20
  -9   3  -6    4.50    2.60
   9   3   6    1.80    2.30
  11  -3   6   16.00    4.80
 -11  -3  -6    9.20    3.80
 -11  -3  -6   17.60    4.90
  11  -3   6   10.40    4.60
 -11   3  -6   11.80    4.40
 -11   3  -6   18.50    4.80
  11   3   6   20.50    5.20
  14  -4  -6  217.28   14.40
  14  -4  -6  187.38   15.30
 -14  -4   6  212.88   18.90
 -14   4   6  202.58   14.40
  14   4  -6  230.58   14.30
  12  -4  -6  416.76   21.90
 -12  -4   6  421.16   25.40
 -12   4   6  437.06   22.10
 -12   4   6  417.46   24.70
  12   4  -6  417.06   21.60
  10  -4  -6  771.52   35.00
 -10  -4   6  859.51   38.30
 -10  -4   6  767.82   34.10
  10   4  -6  785.72   34.80
  10   4  -6  773.92   40.70
 -10   4   6  805.72   36.90
 -10   4   6  784.02   34.80
   8  -4  -6 1253.87   52.39
  -8  -4   6 1221.88   50.89
  -8  -4   6 1376.76   54.29
   8   4  -6 1212.38   51.89
  -8   4   6 1267.77   51.69
   8   4  -6 1218.58   51.49
  -8   4   6 1410.46   52.99
  -6  -4   6 1246.18   51.89
  -6  -4   6 1312.77   52.09
  -6  -4   6 1202.38   49.60
   6  -4  -6 1263.97   51.49
  -6   4   6 1368.86   51.39
   6   4  -6 1278.67   50.19
   6   4  -6 1246.38   51.19
  -6   4   6 1308.37   50.69
   4  -4  -6 2006.40   75.29
  -4  -4   6 1854.21   76.99
   4  -4  -6 1909.81   75.49
  -4  -4   6 1949.90   75.89
  -4   4   6 1912.11   75.79
   4   4  -6 1942.81   75.59
  -4   4   6 2080.39   74.89
   4   4  -6 1955.60   73.89
   2  -4  -6 2849.61  103.39
  -2  -4   6 2699.93  103.09
   2  -4  -6 2794.82  102.49
  -2  -4   6 2753.02  104.89
   2  -4  -6 2333.27  101.39
   2   4  -6 2703.13  102.49
   2   4  -6 2504.95  103.19
  -2   4   6 2877.01  101.39
  -2   4   6 2716.83  102.89
   0  -4   6 1343.47   52.79
   0  -4  -6 1345.67   54.19
   0  -4   6 1348.67   55.19
   0  -4  -6 1350.86   53.19
   0   4  -6 1290.27   51.59
   0   4  -6 1391.66   52.89
   0   4  -6 1372.86   53.89
   0   4   6 1352.06   53.39
   0   4   6 1394.96   51.89
  -2  -4  -6  611.24   27.60
   2  -4   6  633.74   25.70
  -2  -4  -6  651.63   26.70
   2  -4   6  641.04   28.30
   2   4   6  663.73   25.60
  -2   4  -6  564.44   25.30
  -2   4  -6  583.34   25.40
   2   4   6  668.73   27.00
  -2   4  -6  573.04   26.50
  -2   4  -6  664.13   26.10
  -4  -4  -6  834.92   36.80
   4  -4   6  893.31   40.80
   4  -4   6  863.81   36.80
   4  -4   6  873.41   34.60
  -4  -4  -6  852.31   35.60
  -4   4  -6  837.52   34.50
  -4   4  -6  799.12   34.90
   4   4   6  862.11   34.80
  -4   4  -6  800.02   34.00
  -4   4  -6  820.62   34.80
  -6  -4  -6  582.04   28.20
   6  -4   6  660.93   27.50
   6  -4   6  733.33   29.70
  -6  -4  -6  591.84   29.30
   6  -4   6  656.33   29.10
  -6  -4  -6  589.04   27.40
  -6   4  -6  644.44   27.10
   6   4   6  628.14   28.00
  -6   4  -6  616.64   28.10
  -6   4  -6  627.94   27.00
  -6   4  -6  587.14   26.90
   8  -4   6  350.26   20.00
   8  -4   6  342.57   18.60
  -8  -4  -6  363.76   18.90
  -8  -4  -6  344.47   19.10
  -8  -4  -6  290.97   17.10
   8   4   6  355.46   18.40
  -8   4  -6  322.77   18.40
  -8   4  -6  330.67   16.70
  10  -4   6  244.98   15.80
  10  -4   6  233.18   17.20
 -10  -4  -6  240.78   15.70
 -10  -4  -6  232.08   14.80
  10   4   6  238.38   15.50
 -10   4  -6  217.78   13.40
 -10   4  -6  241.08   16.00
  12  -4   6  136.09   12.20
  12  -4   6  131.19   15.90
 -12  -4  -6  159.08   12.70
 -12  -4  -6  146.39   13.20
  12   4   6  161.28   13.40
 -12   4  -6  160.38   14.00
  13  -5  -6  100.79    9.10
 -13  -5   6   89.59   12.70
  13   5  -6   85.99    8.40
 -13   5   6   85.39    8.70
 -11  -5   6  293.77   19.00
  11  -5  -6  278.17   16.10
  11   5  -6  264.97   15.60
 -11   5   6  286.37   18.00
 -11   5   6  282.27   16.00
  -9  -5   6  652.93   30.30
   9  -5  -6  704.43   31.90
  -9  -5   6  770.92   34.30
  -9   5   6  682.13   31.20
   9   5  -6  716.23   31.60
  -9   5   6  773.52   32.90
  -7  -5   6 1169.58   48.80
   7  -5  -6 1177.08   48.60
  -7  -5   6 1239.58   49.60
  -7   5   6 1302.87   48.40
   7   5  -6 1094.09   47.10
  -7   5   6 1174.88   47.80
   7   5  -6 1127.59   48.10
  -5  -5   6 1276.47   54.09
   5  -5  -6 1355.86   53.29
   5  -5  -6 1376.76   52.09
  -5  -5   6 1373.46   53.49
  -5   5   6 1335.47   52.39
   5   5  -6 1285.27   51.59
   5   5  -6 1342.57   53.19
  -5   5   6 1319.87   52.99
  -3  -5   6 1496.05   60.39
   3  -5  -6 1532.85   58.69
   3  -5  -6 1420.36   57.99
  -3  -5   6 1467.15   58.59
  -3   5   6 1582.74   57.69
  -3   5   6 1479.25   58.59
   3   5  -6 1505.35   56.99
   3   5  -6 1435.96   58.49
   3   5  -6 1543.15   59.49
  -1  -5   6  936.21   38.00
  -1  -5   6  985.70   40.20
   1  -5  -6  916.21   38.80
   1  -5  -6  949.40   37.90
   1   5  -6  926.91   36.90
   1   5  -6  962.20   38.00
   1   5  -6  959.10   38.90
  -1   5   6  955.10   36.90
  -1   5   6  946.51   38.20
   1  -5   6  122.09    8.60
   1  -5   6  140.29    7.10
  -1  -5  -6  133.99    8.50
  -1  -5  -6  128.69    7.60
   1   5   6  134.69    7.90
  -1   5  -6  133.29    7.40
  -1   5  -6  133.59    7.00
  -1   5  -6  123.49    7.80
   1   5   6  131.39    6.70
  -3  -5  -6   18.70    3.70
   3  -5   6   18.10    3.70
   3  -5   6   24.50    5.90
   3  -5   6   24.40    3.00
  -3  -5  -6   18.20    3.10
  -3   5  -6   19.70    2.60
  -3   5  -6   20.70    3.30
  -3   5  -6   23.60    3.20
  -3   5  -6   21.20    3.20
   3   5   6   21.20    3.00
  -5  -5  -6   46.50    6.60
  -5  -5  -6   48.20    5.80
   5  -5   6   56.89    5.50
   5  -5   6   45.40    8.40
   5  -5   6   55.69    4.50
  -5   5  -6   45.40    4.00
   5   5   6   48.70    4.60
  -5   5  -6   42.80    5.30
  -5   5  -6   48.80    4.40
  -5   5  -6   45.30    4.50
  -7  -5  -6   80.19    7.90
  -7  -5  -6   59.89    6.40
   7  -5   6   75.49    8.60
  -7  -5  -6   76.99    6.60
  -7   5  -6   70.59    6.00
   7   5   6   70.69    6.60
  -7   5  -6   69.99    6.90
   9  -5   6  104.49   12.20
   9  -5   6   94.29    9.00
  -9  -5  -6  104.49    9.30
  -9  -5  -6   87.29    8.10
   9   5   6  105.29    9.00
  -9   5  -6   94.89    7.70
  -9   5  -6  101.69    9.40
  11  -5   6  115.69   14.00
  11  -5   6  113.79   10.80
 -11  -5  -6  116.49   10.20
 -11  -5  -6  121.99   11.30
 -11   5  -6  120.59   11.70
  11   5   6  128.29   11.10
 -11   5  -6  128.39    9.70
  14  -6  -6   56.09    8.00
 -14  -6   6   46.10   10.70
 -14   6   6   45.60    7.50
  14   6  -6   69.59    8.70
 -12  -6   6  188.58   15.60
  12  -6  -6  190.28   12.90
 -12   6   6  183.18   12.70
  12   6  -6  198.48   12.80
  10  -6  -6  461.35   23.40
 -10  -6   6  528.75   26.40
 -10   6   6  466.35   23.00
 -10   6   6  476.55   24.40
  10   6  -6  441.16   22.60
  -8  -6   6 1110.49   46.20
  -8  -6   6 1130.69   47.10
   8  -6  -6 1013.60   45.50
  -8   6   6 1056.29   44.90
   8   6  -6 1045.80   45.00
  -8   6   6 1168.28   45.50
   6  -6  -6 1564.74   62.09
  -6  -6   6 1491.05   62.49
  -6  -6   6 1638.94   62.69
  -6   6   6 1565.64   61.29
   6   6  -6 1421.36   60.39
  -6   6   6 1659.43   61.39
   6   6  -6 1527.05   61.69
  -4  -6   6 1399.16   55.09
   4  -6  -6 1439.66   54.69
   4  -6  -6 1383.56   54.99
  -4  -6   6 1389.46   56.49
   4   6  -6 1350.16   53.79
   4   6  -6 1412.66   55.19
  -4   6   6 1322.07   54.89
  -4   6   6 1439.46   54.49
  -2  -6   6  830.52   34.10
   2  -6  -6  822.22   34.80
  -2  -6   6  848.72   36.20
   2  -6  -6  878.61   34.10
   2  -6  -6  775.92   33.20
   2   6  -6  831.32   35.20
  -2   6   6  834.82   34.30
   2   6  -6  807.42   33.20
   2   6  -6  883.31   34.60
  -2   6   6  936.11   33.50
   0  -6   6  320.47   16.60
   0  -6   6  342.37   14.90
   0  -6  -6  330.77   16.20
   0  -6  -6  338.17   15.20
   0   6   6  314.87   15.20
   0   6  -6  329.57   14.70
   0   6   6  332.07   14.20
   0   6  -6  331.87   15.10
   0   6  -6  319.87   15.70
   2  -6   6    6.20    2.20
  -2  -6  -6    3.70    1.60
   2  -6   6    3.60    2.80
   2  -6   6    3.00    1.10
  -2  -6  -6    6.80    2.30
  -2   6  -6    2.20    1.30
  -2   6  -6    6.30    1.90
   2   6   6    3.90    1.70
   2   6   6    5.00    1.40
  -2   6  -6   12.20    2.40
  -2   6  -6    5.60    1.30
  -4  -6  -6   15.90    3.70
   4  -6   6   19.70    5.70
   4  -6   6   11.10    2.90
   4  -6   6   14.70    2.50
  -4  -6  -6   12.60    2.80
  -4   6  -6   16.30    2.90
  -4   6  -6   11.30    2.60
  -4   6  -6   14.00    3.00
   4   6   6   13.50    2.50
   6  -6   6    3.20    1.90
  -6  -6  -6   -1.00    1.60
  -6  -6  -6    6.40    2.50
   6  -6   6    0.90    2.10
  -6   6  -6    1.60    2.40
  -6   6  -6    2.70    1.90
  -6   6  -6    3.60    2.00
   6   6   6    2.40    1.80
   8  -6   6   14.60    4.30
  -8  -6  -6   15.60    4.10
  -8  -6  -6   17.60    4.70
   8   6   6   18.50    4.20
  -8   6  -6   14.40    4.10
  -8   6  -6   13.60    3.40
 -10  -6  -6   75.49    8.90
  10  -6   6   80.19    9.90
 -10  -6  -6   70.79    9.40
  10  -6   6   73.59   11.20
 -10   6  -6   65.79    7.60
  10   6   6   71.59    8.70
 -10   6  -6   66.99    9.60
  13  -7  -6   96.59    9.30
 -13  -7   6  100.09   13.70
  13   7  -6  129.19   10.00
 -13   7   6  110.69   10.00
  11  -7  -6   94.49    8.80
 -11  -7   6   96.99   12.00
 -11   7   6  119.49    9.30
  11   7  -6  113.79    9.00
   9  -7  -6  288.37   16.00
  -9  -7   6  316.87   17.70
  -9   7   6  264.07   15.20
   9   7  -6  288.27   15.50
   7  -7  -6  341.07   17.90
  -7  -7   6  360.26   18.80
  -7  -7   6  378.76   18.90
   7   7  -6  345.97   17.60
  -7   7   6  417.06   17.80
  -7   7   6  346.77   17.50
   5  -7  -6  276.47   13.10
   5  -7  -6  282.47   14.10
  -5  -7   6  295.87   14.30
  -5  -7   6  274.57   15.00
  -5   7   6  289.47   13.90
   5   7  -6  287.57   14.10
  -5   7   6  293.07   13.70
   5   7  -6  268.27   13.60
  -3  -7   6  467.35   20.50
  -3  -7   6  475.05   22.30
   3  -7  -6  473.95   20.40
   3  -7  -6  497.95   21.10
   3   7  -6  472.35   21.00
  -3   7   6  491.75   20.80
   3   7  -6  444.36   19.90
  -3   7   6  486.15   20.20
  -1  -7   6  695.73   27.70
  -1  -7   6  679.33   29.90
   1  -7  -6  664.03   29.00
   1   7  -6  643.74   27.80
  -1   7   6  687.63   27.30
   1   7  -6  674.03   28.30
  -1   7   6  677.33   28.20
   1  -7   6  494.85   23.60
  -1  -7  -6  464.55   22.10
   1  -7   6  527.05   21.50
  -1  -7  -6  499.05   23.60
  -1   7  -6  514.25   22.30
  -1   7  -6  569.34   22.80
   1   7   6  481.55   22.40
   1   7   6  532.95   21.50
  -1   7  -6  504.75   22.70
   3  -7   6  607.64   33.50
  -3  -7  -6  683.73   29.90
  -3  -7  -6  643.94   28.00
   3  -7   6  663.03   28.70
   3   7   6  652.93   27.00
  -3   7  -6  637.64   27.50
  -3   7  -6  621.84   27.40
  -3   7  -6  603.24   27.90
  -5  -7  -6  528.65   25.20
   5  -7   6  596.74   25.40
  -5  -7  -6  533.35   27.20
  -5   7  -6  516.55   23.70
  -5   7  -6  567.04   24.60
   5   7   6  554.04   24.40
  -5   7  -6  510.95   25.40
  -7  -7  -6  254.87   16.80
   7  -7   6  286.67   16.50
  -7   7  -6  255.37   14.00
   7   7   6  240.68   14.30
  -7   7  -6  261.37   15.90
  -9  -7  -6  237.88   17.10
  -9  -7  -6  231.28   15.50
   9  -7   6  247.98   16.10
   9   7   6  251.37   15.20
  -9   7  -6  247.58   14.20
  -9   7  -6  243.18   16.60
 -11  -7  -6  203.28   15.50
  11  -7   6  191.38   15.20
  11  -7   6  204.18   17.20
  11   7   6  227.18   15.20
 -11   7  -6  199.28   13.50
 -11   7  -6  241.28   17.40
  12  -8  -6   43.50    7.20
 -12  -8   6   48.80    9.30
 -12   8   6   54.29    7.50
  12   8  -6   44.40    6.80
 -10  -8   6  199.08   14.10
  10  -8  -6  169.28   12.00
 -10   8   6  176.68   12.00
  10   8  -6  196.48   12.10
  -8  -8   6  532.65   26.30
   8  -8  -6  534.15   25.50
  -8  -8   6  544.85   26.40
  -8   8   6  560.94   25.20
   6  -8  -6  714.13   32.50
  -6  -8   6  770.42   33.90
  -6  -8   6  767.62   33.00
   6   8  -6  748.33   32.50
  -6   8   6  817.12   31.90
  -6   8   6  731.53   32.10
   4  -8  -6  768.42   32.60
   4  -8  -6  814.32   32.70
  -4  -8   6  815.32   32.80
  -4  -8   6  763.82   34.30
  -4   8   6  779.12   32.50
  -4   8   6  802.22   32.50
   4   8  -6  824.32   33.20
   4   8  -6  727.73   32.50
   2  -8  -6  490.25   22.10
   2  -8  -6  508.05   21.00
  -2  -8   6  498.95   23.00
  -2  -8   6  485.95   20.70
   2   8  -6  501.45   21.80
  -2   8   6  490.95   20.80
   2   8  -6  477.25   21.00
  -2   8   6  480.25   21.20
   0  -8  -6   35.40    3.50
   0  -8   6   25.40    4.20
   0  -8  -6   39.10    5.10
   0  -8   6   32.60    2.90
   0   8  -6   30.30    4.10
   0   8  -6   33.70    4.10
   0   8   6   34.70    3.60
   0   8   6   32.80    3.00
  -2  -8  -6    0.50    1.20
   2  -8   6    0.30    1.90
  -2  -8  -6    1.50    1.50
   2  -8   6    3.90    1.90
   2   8   6    1.70    1.20
   2   8   6    5.30    2.00
  -2   8  -6    2.60    1.40
  -2   8  -6    1.90    1.40
  -2   8  -6    1.40    1.40
   4  -8   6    4.20    3.10
  -4  -8  -6    7.00    3.00
  -4  -8  -6    3.00    1.70
   4  -8   6    6.50    2.40
  -4   8  -6    2.60    1.60
   4   8   6    3.60    1.60
  -4   8  -6    2.00    1.70
  -4   8  -6    0.90    1.60
  -6  -8  -6   23.40    4.60
   6  -8   6   17.50    4.40
  -6  -8  -6   26.30    5.80
  -6   8  -6   19.60    3.90
   6   8   6   19.90    3.70
  -6   8  -6   19.80    4.40
  -8  -8  -6    2.10    2.50
  -8  -8  -6    2.00    2.20
   8  -8   6    3.30    3.00
   8   8   6    3.20    2.40
  -8   8  -6    0.30    2.10
  -8   8  -6    1.50    2.10
  10  -8   6   45.90    8.10
 -10  -8  -6   62.89    9.20
  10   8   6   54.69    8.00
 -10   8  -6   68.99    8.00
 -10   8  -6   49.20    8.70
 -13  -9   6  258.47   19.80
  13  -9  -6  225.38   15.80
  13   9  -6  257.37   15.70
 -13   9   6  235.68   16.00
 -11  -9   6   61.39    9.70
  11  -9  -6   64.09    8.10
 -11   9   6   52.09    7.40
  11   9  -6   64.09    7.70
   9  -9  -6   29.40    5.10
  -9  -9   6   18.80    4.90
  -9  -9   6   23.70    5.00
  -9   9   6   18.90    4.20
   9   9  -6   21.90    4.40
  -7  -9   6   48.10    6.20
  -7  -9   6   60.09    7.30
   7  -9  -6   35.80    5.20
  -7   9   6   47.20    5.70
   7   9  -6   44.70    5.50
  -5  -9   6   16.30    3.60
   5  -9  -6   20.60    3.60
  -5  -9   6   21.30    3.50
  -5   9   6   20.90    3.20
  -5   9   6   17.20    3.10
   5   9  -6   20.70    3.50
   3  -9  -6   47.90    4.40
  -3  -9   6   38.60    5.20
  -3  -9   6   55.99    4.10
  -3   9   6   39.10    3.80
   3   9  -6   34.20    4.30
  -3   9   6   44.80    3.90
   3   9  -6   45.10    4.00
  -1  -9   6  276.87   15.00
   1  -9  -6  315.67   13.90
   1  -9  -6  278.37   14.80
  -1  -9   6  287.07   12.70
   1   9  -6  271.57   14.00
  -1   9   6  299.37   13.40
   1   9  -6  267.97   14.00
  -1   9   6  280.97   13.70
  -1  -9  -6  945.61   39.50
   1  -9   6  892.51   44.80
  -1  -9  -6  945.41   37.70
   1  -9   6  955.30   38.80
   1   9   6  897.01   36.70
   1   9   6  861.81   37.60
  -1   9  -6  857.71   38.40
  -1   9  -6  911.81   37.70
  -3  -9  -6 1486.85   61.09
  -3  -9  -6 1490.55   58.79
   3  -9   6 1447.26   66.19
   3  -9   6 1446.26   58.89
  -3   9  -6 1452.15   58.39
   3   9   6 1420.76   58.99
   3   9   6 1449.46   57.59
  -3   9  -6 1419.56   59.69
  -5  -9  -6  985.50   43.50
  -5  -9  -6 1025.20   46.30
   5  -9   6 1070.59   42.90
  -5   9  -6 1004.80   42.70
  -5   9  -6  973.20   44.60
   5   9   6 1045.70   42.60
  -7  -9  -6  496.15   28.30
   7  -9   6  521.55   26.90
  -7  -9  -6  492.95   25.40
  -7   9  -6  517.05   24.40
   7   9   6  521.25   24.60
  -7   9  -6  520.75   26.90
  -9  -9  -6  383.86   24.70
  -9  -9  -6  377.76   21.90
   9  -9   6  431.36   23.70
   9   9   6  384.66   20.90
  -9   9  -6  379.36   20.30
  -9   9  -6  406.66   23.80
  11  -9   6  194.28   15.80
 -11  -9  -6  201.48   15.60
 -11   9  -6  202.28   13.90
 -11   9  -6  217.48   17.20
  11   9   6  216.58   14.80
  12 -10  -6   12.50    4.40
 -12 -10   6   12.90    5.60
 -12  10   6   12.40    4.20
  12  10  -6   10.00    3.60
  10 -10  -6   30.80    5.50
 -10 -10   6   36.30    6.70
  10  10  -6   38.00    5.90
 -10  10   6   27.40    5.10
  -8 -10   6  134.49   10.20
  -8 -10   6  146.19   11.20
   8 -10  -6  132.09    9.90
   8  10  -6  147.89    9.70
  -8  10   6  136.29    9.70
   6 -10  -6  176.08   10.90
  -6 -10   6  175.38   10.70
  -6 -10   6  187.48   12.00
  -6  10   6  180.28   10.80
   6  10  -6  177.58   10.70
   4 -10  -6  185.18   10.20
  -4 -10   6  178.08    9.90
  -4 -10   6  201.58   11.90
   4  10  -6  175.18   10.50
  -4  10   6  185.58   10.30
  -2 -10   6  239.18   13.80
   2 -10  -6  268.87   12.20
  -2 -10   6  255.87   11.70
   2 -10  -6  249.88   13.40
  -2  10   6  256.87   12.30
   2  10  -6  236.48   12.70
   2  10  -6  256.37   13.20
  -2  10   6  237.18   12.20
   0 -10   6  224.78   17.40
   0 -10  -6  217.28   12.90
   0 -10  -6  236.88   11.80
   0 -10   6  209.98   12.50
   0  10   6  226.68   11.70
   0  10  -6  239.18   12.30
   0  10   6  217.08   11.20
   0  10  -6  224.38   12.70
   2 -10   6  173.38   15.10
  -2 -10  -6  158.08   11.10
   2 -10   6  183.38   10.40
  -2 -10  -6  153.78    9.60
  -2  10  -6  148.89   10.60
  -2  10  -6  153.68    9.70
   2  10   6  155.98    9.80
   2  10   6  164.88    9.20
  -4 -10  -6  103.79    9.60
  -4 -10  -6  126.29    8.90
   4 -10   6  106.69    7.90
  -4  10  -6  119.29    8.40
  -4  10  -6  112.09    9.40
   4  10   6  141.49    8.40
  -6 -10  -6   81.79    7.60
  -6 -10  -6   76.29   10.30
   6  10   6   59.39    6.00
  -6  10  -6   78.69    6.90
  -6  10  -6   51.89    7.90
  -8 -10  -6   77.49    9.30
  -8 -10  -6   62.59   10.50
   8 -10   6   70.19    9.70
   8  10   6   58.29    7.20
  -8  10  -6   55.79    8.60
  -8  10  -6   59.09    7.20
 -10 -10  -6   60.39    9.00
  10 -10   6   59.79    9.70
 -10  10  -6   67.69    8.40
  10  10   6   62.59    8.40
 -10  10  -6   57.59    9.70
  11 -11  -6  280.67   17.00
 -11 -11   6  273.47   18.60
 -11  11   6  246.08   16.30
  11  11  -6  271.37   15.90
   9 -11  -6  198.58   13.30
  -9 -11   6  220.78   15.20
  -9 -11   6  202.98   14.00
  -9  11   6  200.68   13.10
   9  11  -6  221.58   13.00
  -7 -11   6  204.78   13.20
   7 -11  -6  169.88   11.40
  -7 -11   6  175.08   11.50
   7  11  -6  188.28   11.50
  -7  11   6  184.48   11.50
  -5 -11   6  189.88   10.90
  -5 -11   6  206.28   12.90
  -5  11   6  210.38   11.60
   5  11  -6  181.68   11.30
   3 -11  -6  448.16   21.20
  -3 -11   6  455.45   22.20
   3  11  -6  460.75   21.30
  -3  11   6  458.75   20.60
  -1 -11   6  991.70   41.40
   1 -11  -6  966.30   41.30
   1 -11  -6 1024.30   39.60
  -1 -11   6  902.51   47.20
   1  11  -6  957.10   40.90
  -1  11   6  938.41   39.50
  -1  11   6  983.10   39.60
   1  11  -6  992.00   40.50
   1 -11   6 1506.65   69.39
  -1 -11  -6 1559.04   60.39
   1 -11   6 1553.14   61.39
  -1 -11  -6 1519.05   62.59
  -1  11  -6 1493.65   60.79
   1  11   6 1537.75   59.89
   1  11   6 1530.45   60.59
  -1  11  -6 1397.06   61.99
  -3 -11  -6 1960.80   79.79
   3 -11   6 2014.40   76.89
   3 -11   6 1975.20   86.59
  -3 -11  -6 1942.41   77.09
  -3  11  -6 1749.62   78.59
   3  11   6 1901.91   77.29
   3  11   6 1973.20   76.19
  -3  11  -6 1943.61   76.89
  -5 -11  -6 1779.62   73.59
   5 -11   6 2053.89   79.09
  -5 -11  -6 1794.72   77.09
  -5  11  -6 1677.73   75.39
   5  11   6 1768.22   72.49
  -5  11  -6 1839.92   73.19
  -7 -11  -6 1109.19   52.59
   7 -11   6 1117.99   50.09
  -7 -11  -6 1133.69   48.40
  -7  11  -6 1007.00   49.80
  -7  11  -6 1110.59   47.00
   7  11   6 1085.79   46.70
  -9 -11  -6  498.25   32.30
  -9 -11  -6  561.54   29.00
   9 -11   6  551.84   30.30
  -9  11  -6  557.44   31.20
  -9  11  -6  574.44   27.40
   9  11   6  550.54   27.40
 -12 -12   6   13.10    5.50
  12 -12  -6   14.70    4.80
 -12  12   6   14.50    4.70
  12  12  -6   21.70    5.20
  10 -12  -6   84.59    9.80
 -10 -12   6   88.19   10.90
  10  12  -6   87.99    8.10
 -10  12   6   90.59    8.90
  -8 -12   6  215.38   13.60
  -8 -12   6  219.18   15.20
   8 -12  -6  196.08   13.10
   8  12  -6  218.38   13.10
  -8  12   6  207.08   13.20
  -6 -12   6  301.47   16.10
  -6 -12   6  313.07   18.00
  -6  12   6  322.47   16.80
   6  12  -6  325.57   16.80
   4 -12  -6  346.67   16.70
  -4 -12   6  312.07   17.80
  -4  12   6  323.97   16.50
   4  12  -6  349.87   17.20
   2 -12  -6  159.68   10.40
  -2 -12   6  172.78   15.10
  -2 -12   6  153.18   10.50
   2  12  -6  173.78   10.40
  -2  12   6  176.38    9.70
   0 -12  -6   15.50    3.70
   0 -12  -6   18.10    3.10
   0 -12   6   13.70    3.20
   0 -12   6   20.30    6.80
   0  12   6   12.80    2.70
   0  12  -6   14.00    3.50
   0  12  -6   13.40    3.00
   0  12   6   17.00    2.90
   2 -12   6    5.80    4.00
   2 -12   6    2.50    1.70
  -2 -12  -6    3.50    1.80
  -2 -12  -6   -0.30    1.80
   2  12   6    1.10    1.50
  -2  12  -6    3.00    2.20
  -2  12  -6    4.10    2.00
   2  12   6    1.70    1.60
  -4 -12  -6    8.20    2.90
  -4 -12  -6    7.00    3.30
   4 -12   6    8.50    2.50
  -4  12  -6    6.30    2.60
  -4  12  -6    9.50    3.50
   4  12   6    4.20    2.20
  -6 -12  -6    8.20    4.40
  -6 -12  -6    6.20    2.90
  -6  12  -6    7.60    3.20
  -6  12  -6    6.40    3.50
   6  12   6    6.40    2.90
   8 -12   6    7.10    4.30
  -8 -12  -6   -2.30    2.90
  -8 -12  -6   -0.10    2.50
  -8  12  -6    1.50    3.10
   8  12   6    4.20    2.90
  -8  12  -6    4.60    3.10
  11 -13  -6  171.08   13.40
 -11 -13   6  187.38   14.90
 -11  13   6  210.58   14.50
  11  13  -6  193.48   13.20
  -9 -13   6  230.38   16.20
   9 -13  -6  165.08   13.30
  -9 -13   6  200.28   13.80
   9  13  -6  197.68   12.80
  -9  13   6  211.68   13.90
  -7 -13   6   65.09    9.00
  -7 -13   6   55.29    6.80
  -7  13   6   55.09    6.90
   7  13  -6   70.69    7.70
  -5 -13   6   16.90    4.30
   5  13  -6   11.90    3.20
  -5  13   6   12.80    3.50
  -3 -13   6  172.28   11.40
   3 -13  -6  171.68   10.60
  -3 -13   6  150.98   14.50
  -3  13   6  166.18   10.10
   3  13  -6  166.88   10.60
   1 -13  -6  261.57   14.90
  -1 -13   6  242.08   19.40
  -1 -13   6  262.77   14.60
  -1  13   6  264.67   13.50
   1  13  -6  271.37   14.40
  -1 -13  -6  110.99    7.50
   1 -13   6  118.39    8.20
  -1 -13  -6  122.49    9.40
   1 -13   6  104.29   12.40
   1  13   6  100.79    7.40
  -1  13  -6   83.09    8.50
  -1  13  -6  105.99    7.90
   1  13   6  113.29    7.60
  -3 -13  -6  182.78   11.50
   3 -13   6  194.88   11.20
  -3 -13  -6  195.28   13.70
  -3  13  -6  210.58   12.00
   3  13   6  185.28   11.00
  -3  13  -6  171.68   13.20
   3  13   6  155.48   11.00
  -5 -13  -6  320.27   20.40
  -5 -13  -6  305.67   17.20
   5  13   6  296.07   16.10
  -5  13  -6  310.27   16.80
  -5  13  -6  263.17   18.60
  -7 -13  -6  201.28   17.20
   7 -13   6  202.68   15.30
  -7 -13  -6  208.38   14.00
  -7  13  -6  200.08   13.00
  -7  13  -6  162.98   14.90
   7  13   6  182.78   12.40
   9 -13   6  133.89   15.30
  -9 -13  -6  120.69   11.20
  -9 -13  -6   92.89   14.70
   9  13   6  122.59   10.20
  -9  13  -6  104.79   10.00
  -9  13  -6  133.99   16.00
 -10 -14   6   32.20    7.60
 -10 -14   6   16.50    4.90
  10  14  -6   24.70    5.20
 -10  14   6   24.60    5.60
  -8 -14   6   72.49    8.50
  -8 -14   6   78.29   10.40
   8  14  -6   89.89    8.00
  -8  14   6   74.19    8.80
  -6 -14   6  104.89    9.80
  -6  14   6  116.49    9.20
   6  14  -6  116.49    8.90
  -4 -14   6   62.79    7.80
  -4  14   6   65.29    6.30
   4  14  -6   58.19    7.00
  -2 -14   6   12.20    3.40
  -2 -14   6   17.50    6.60
   2 -14  -6   11.80    3.40
   2  14  -6   10.20    3.00
  -2  14   6   11.10    3.00
   0 -14  -6    4.80    2.70
   0 -14   6    8.30    4.50
   0 -14   6    8.00    2.70
   0  14   6    5.20    2.10
   0  14  -6   14.50    3.60
  -2 -14  -6  126.89    8.70
  -2 -14  -6  123.79   10.40
   2 -14   6  128.59    8.90
   2  14   6  119.29   12.00
   2  14   6  117.89    8.40
  -2  14  -6  121.29   10.80
  -2  14  -6  127.49    9.10
  -4 -14  -6  243.18   14.20
   4 -14   6  245.58   13.20
  -4 -14  -6  256.87   17.20
  -4  14  -6  214.58   16.10
   4  14   6  215.18   14.00
   4  14   6  231.48   13.40
  -4  14  -6  223.58   13.90
  -6 -14  -6  129.09   12.90
  -6 -14  -6  126.99   10.40
  -6  14  -6  100.49   13.20
  -6  14  -6  125.89   10.00
   6  14   6  130.09    9.70
  -8 -14  -6   32.20    8.30
   8 -14   6   32.90    7.60
  -8 -14  -6   24.20    5.60
  -8  14  -6   32.80    7.90
  -8  14  -6   29.90    6.00
   8  14   6   20.40    4.60
  -9 -15   6  641.84   32.90
  -9  15   6  599.74   29.70
   9  15  -6  534.35   28.20
  -7 -15   6  961.60   43.80
   7  15  -6  906.81   40.60
  -7  15   6  898.61   41.30
  -5 -15   6 1004.20   43.90
  -5  15   6  973.60   42.10
   5  15  -6  910.21   41.60
   3 -15  -6  825.62   37.10
  -3 -15   6  862.31   38.20
  -3 -15   6  766.22   43.90
  -3  15   6  872.21   36.70
   3  15  -6  889.91   37.40
  -1 -15   6  603.44   36.70
   1 -15  -6  660.03   30.70
  -1 -15   6  659.73   30.10
   1  15  -6  654.53   29.70
  -1  15   6  659.33   28.90
   1 -15   6  393.96   19.60
  -1 -15  -6  368.86   21.10
  -1  15  -6  371.16   19.60
  -1  15  -6  396.66   29.50
   1  15   6  397.26   19.00
  -3 -15  -6  278.87   18.80
   3 -15   6  305.27   16.20
   3  15   6  339.07   16.80
  -3  15  -6  321.77   17.30
  -3  15  -6  288.17   19.50
  -5 -15  -6  255.07   18.50
  -5 -15  -6  256.17   15.50
   5  15   6  240.88   15.70
   5  15   6  270.87   15.00
  -5  15  -6  264.67   15.60
  -5  15  -6  207.48   17.20
  -7 -15  -6  191.88   17.50
   7 -15   6  187.58   15.70
  -7 -15  -6  218.08   14.60
   7  15   6  193.18   13.00
  -7  15  -6  152.68   15.20
  -7  15  -6  190.48   13.40
  -8 -16   6  293.07   19.90
  -8  16   6  292.37   17.70
   8  16  -6  262.67   16.40
  -6 -16   6  410.56   23.30
   6  16  -6  391.26   21.00
  -6  16   6  403.96   21.60
  -4 -16   6  472.45   24.10
  -4  16   6  447.86   22.60
   4  16  -6  428.06   22.40
   2 -16  -6  354.56   19.40
  -2 -16   6  363.26   19.60
  -2 -16   6  352.26   25.30
   2  16  -6  361.56   19.00
  -2  16   6  368.86   18.60
   0 -16   6  233.48   13.70
   0 -16  -6  206.98   14.20
   0  16  -6  218.98   13.50
   0  16   6  224.88   12.90
   2 -16   6  156.28   10.20
  -2 -16  -6  142.69   11.90
  -2  16  -6  138.89   10.30
   2  16   6  141.79    9.80
  -4 -16  -6  108.99   11.10
  -4  16  -6  104.19    9.10
   4  16   6  120.99    9.20
  -4  16  -6   99.59   12.70
   6 -16   6   70.99   10.80
  -6 -16  -6   58.29    8.00
  -6 -16  -6   88.09   13.10
  -6  16  -6   80.29    9.30
  -6  16  -6   64.19   10.60
   6  16   6   53.59    8.10
   6  16   6   58.09    7.40
  -7 -17   6  344.47   22.00
  -7  17   6  357.96   20.30
   7  17  -6  330.07   19.20
  -5 -17   6  303.07   19.40
  -5  17   6  334.27   18.50
   5  17  -6  318.87   18.00
  -3 -17   6  216.88   14.30
  -3  17   6  207.38   13.20
   3  17  -6  213.18   13.50
   1 -17  -6   69.09    8.80
  -1 -17   6   71.29    8.40
   1  17  -6   83.39    7.80
  -1  17   6   80.59    7.20
  -1 -17  -6   15.50    4.70
   1 -17   6   19.90    4.30
  -1  17  -6   16.10    4.30
   1  17   6   22.90    4.60
  -3 -17  -6    6.30    3.80
   3 -17   6    3.70    2.60
   3  17   6    1.30    2.00
  -3  17  -6    0.60    2.20
  -5 -17  -6   -2.00    2.70
  -5  17  -6    1.20    3.00
  -5  17  -6    1.20    4.80
   5  17   6    0.80    2.50
  -6 -18   6   26.20    6.60
   6  18  -6   21.80    5.30
  -6  18   6   26.50    5.60
  -4 -18   6   24.30    5.70
  -4  18   6   22.70    5.00
   4  18  -6   28.20    5.50
   2 -18  -6   53.09    7.50
  -2 -18   6   50.39    7.50
   2  18  -6   59.09    7.60
  -2  18   6   66.89    6.70
   0 -18  -6  107.19   10.00
   0 -18   6   94.39    8.60
   0  18  -6  105.99    9.10
   0  18   6   91.79    8.10
   2 -18   6  135.29   10.10
  -2 -18  -6  126.19   11.70
  -2  18  -6  133.39   10.40
   2  18   6  144.79   10.30
  -4  18  -6  149.79   11.50
   4  18   6  138.39   10.50
  -5 -19   6  238.68   16.90
  -5  19   6  247.68   16.00
   5  19  -6  219.78   14.90
  -3 -19   6  250.47   16.70
   3  19  -6  263.17   16.00
  -3  19   6  260.87   16.00
  -1 -19   6  168.08   12.80
   1 -19  -6  199.18   14.00
   1  19  -6  178.68   12.70
  -1  19   6  191.48   12.60
   1 -19   6   65.29    8.20
  -1 -19  -6   68.59    9.80
   1  19   6   77.29    7.60
  -1  19  -6   68.19    8.40
  -3 -19  -6   59.39    9.60
   3  19   6   60.69    7.90
  -3  19  -6   47.50    7.30
  -2 -20   6  127.09   11.40
   2  20  -6  130.19   10.80
  -2  20   6  151.08   11.30
   0 -20  -6  242.68   16.70
   0 -20   6  231.28   15.10
   0  20  -6  229.58   15.00
   0  20   6  222.58   14.60
 -14   0   7   -2.00    3.70
  14   0  -7    2.70    3.10
  12   0  -7    2.70    2.60
 -12   0   7    4.40    3.80
 -10   0   7    2.00    2.80
  10   0  -7    0.10    1.80
  -8   0   7    3.70    2.10
  -8   0   7    2.90    1.60
   8   0  -7    0.70    1.40
  -6   0   7    0.20    1.00
  -6   0   7    1.50    0.90
  -6   0   7    1.40    1.30
   6   0  -7    1.00    1.10
   6   0  -7    0.40    0.80
  -4   0   7    0.70    1.20
   4   0  -7    3.00    1.20
   4   0  -7    0.60    0.80
  -4   0   7   -0.10    0.90
  -2   0   7   -0.30    0.90
   2   0  -7    1.90    0.80
   2   0  -7    0.80    0.90
  -2   0   7    3.90    1.50
   0   0  -7    1.10    0.70
   0   0   7    0.10    0.70
   0   0  -7   -0.40    0.70
   0   0  -7    0.40    0.80
  -2   0  -7    1.40    1.10
  -2   0  -7    1.70    0.80
   2   0   7    0.90    1.00
  -2   0  -7    0.10    1.00
   2   0   7    0.00    0.70
  -2   0  -7    0.30    0.60
  -4   0  -7   -0.50    0.90
  -4   0  -7    0.50    0.80
   4   0   7   -1.00    0.90
   4   0   7   -0.30    1.00
  -4   0  -7    2.20    1.60
   4   0   7    0.60    1.00
   4   0   7    0.00    1.50
  -4   0  -7    0.00    0.90
   6   0   7    3.10    1.80
   6   0   7   -1.00    1.20
  -6   0  -7    1.30    1.30
  -6   0  -7   -0.20    1.30
  -6   0  -7   -0.80    1.30
  -8   0  -7    0.20    1.50
  -8   0  -7    5.50    2.60
   8   0   7    0.30    1.70
 -10   0  -7    1.20    2.60
 -10   0  -7    1.40    2.20
  10   0   7    1.20    2.50
 -12   0  -7    1.10    2.80
  12   0   7   -0.70    3.00
 -12   0  -7   -1.30    2.90
 -13  -1   7  900.21   44.00
  13  -1  -7  845.42   39.00
 -13   1   7  895.11   43.60
  13   1  -7  834.32   38.90
  11  -1  -7  927.51   42.10
 -11  -1   7 1016.10   45.60
 -11   1   7  992.50   45.00
  11   1  -7  977.80   42.40
  -9  -1   7 1162.38   49.50
   9  -1  -7 1127.09   48.10
  -9   1   7 1146.29   47.10
  -9   1   7 1224.48   49.30
   9   1  -7 1106.19   47.90
   7  -1  -7 1047.40   44.50
  -7  -1   7 1081.09   44.90
  -7   1   7 1138.09   44.80
   7   1  -7 1080.79   44.70
  -7   1   7 1070.19   43.30
  -5  -1   7  235.48   12.40
  -5  -1   7  252.77   13.20
   5  -1  -7  240.08   11.80
   5  -1  -7  263.07   12.50
  -5   1   7  251.97   10.90
  -5   1   7  241.48   12.80
   5   1  -7  250.17   12.10
  -5   1   7  240.18   12.50
   5   1  -7  234.08   12.30
   3  -1  -7   34.90    3.40
  -3  -1   7   32.90    3.40
  -3  -1   7   25.00    4.10
   3  -1  -7   30.70    2.90
   3   1  -7   33.80    3.40
   3   1  -7   37.70    3.20
  -3   1   7   27.40    3.60
  -3   1   7   32.80    4.60
   1  -1  -7  109.79    6.40
   1  -1  -7  101.89    5.50
  -1  -1   7  112.49    6.60
   1  -1  -7  119.49    7.30
  -1  -1   7  115.59    8.30
  -1   1   7  104.59    6.50
   1   1  -7  114.59    7.20
   1   1  -7  105.79    5.90
   1  -1   7  340.17   16.00
  -1  -1  -7  337.77   17.10
   1  -1   7  370.86   14.80
  -1  -1  -7  354.36   14.70
  -1   1  -7  343.67   15.10
  -1   1  -7  344.77   14.60
  -1   1  -7  362.56   15.90
   1   1   7  369.26   14.70
  -1   1  -7  367.46   17.20
   1   1   7  341.47   16.30
   3  -1   7  619.44   26.30
  -3  -1  -7  586.94   27.30
   3  -1   7  636.54   25.70
  -3  -1  -7  600.04   25.20
  -3  -1  -7  613.34   26.30
  -3  -1  -7  570.64   24.30
  -3   1  -7  615.14   25.90
   3   1   7  615.04   26.60
  -3   1  -7  582.84   25.00
  -3   1  -7  606.74   27.10
  -3   1  -7  616.84   25.00
   3   1   7  629.54   25.60
   5  -1   7 1044.40   42.70
   5  -1   7 1102.99   47.30
  -5  -1  -7  965.00   43.30
  -5  -1  -7  981.40   42.40
  -5  -1  -7  924.31   41.50
   5  -1   7 1057.49   42.80
   5  -1   7 1061.99   42.60
   5   1   7 1045.50   42.40
   5   1   7 1090.79   43.40
  -5   1  -7  979.60   42.10
  -5   1  -7  967.50   40.80
   5   1   7 1136.29   46.00
  -5   1  -7  925.91   41.50
  -5   1  -7 1050.09   43.20
   7  -1   7 1014.50   43.70
  -7  -1  -7 1050.09   44.60
  -7  -1  -7 1010.20   43.20
   7  -1   7 1039.50   44.60
  -7  -1  -7 1047.80   44.00
  -7   1  -7 1050.49   43.70
  -7   1  -7 1006.70   43.30
   7   1   7 1042.20   44.20
  -7   1  -7  995.90   43.60
   9  -1   7 1034.10   47.80
  -9  -1  -7 1052.79   46.50
  -9  -1  -7 1082.29   47.00
   9   1   7 1112.69   47.90
  -9   1  -7 1102.59   46.70
  -9   1  -7 1049.49   46.60
 -11  -1  -7  710.33   35.70
  11  -1   7  745.93   37.40
 -11  -1  -7  725.73   35.50
 -11   1  -7  720.33   35.70
  11   1   7  787.22   37.40
 -11   1  -7  737.53   42.80
  14  -2  -7    1.80    2.70
 -14  -2   7   -2.80    3.30
 -14   2   7   -0.90    3.80
  14   2  -7    2.10    2.90
 -12  -2   7    5.00    3.50
  12  -2  -7    5.70    3.00
 -12   2   7    3.70    3.60
  12   2  -7    5.50    2.80
 -10  -2   7   -0.30    2.40
  10  -2  -7    4.00    2.60
 -10   2   7    1.50    2.30
 -10   2   7    6.50    2.40
  10   2  -7    3.80    2.10
  -8  -2   7   99.99    7.90
   8  -2  -7   93.09    7.40
  -8   2   7  112.99    7.90
   8   2  -7  101.49    7.40
  -8   2   7   95.19    6.60
  -6  -2   7  479.15   21.50
   6  -2  -7  480.25   20.00
  -6  -2   7  463.85   21.70
   6  -2  -7  458.55   21.20
  -6   2   7  420.56   20.70
  -6   2   7  496.65   21.30
   6   2  -7  474.55   21.40
  -6   2   7  484.65   20.10
  -4  -2   7  920.01   38.00
   4  -2  -7  890.11   37.30
  -4  -2   7  896.41   39.00
   4  -2  -7  952.50   37.50
  -4   2   7  926.91   38.80
  -4   2   7  921.61   38.00
   4   2  -7  949.01   37.60
   4   2  -7  916.31   37.80
  -4   2   7  951.10   36.00
   2  -2  -7 1476.45   58.39
  -2  -2   7 1542.05   61.89
  -2  -2   7 1504.25   59.89
   2  -2  -7 1483.05   60.09
   2   2  -7 1486.65   58.99
   2   2  -7 1602.44   60.49
  -2   2   7 1570.54   59.89
   0  -2   7 1406.86   53.59
   0  -2  -7 1341.47   54.69
   0  -2   7 1331.67   56.19
   0  -2  -7 1335.77   51.79
   0   2  -7 1304.47   54.49
   0   2  -7 1340.77   53.19
   0   2   7 1425.16   51.79
   0   2   7 1357.86   53.89
   0   2  -7 1401.26   52.99
  -2  -2  -7  559.54   24.40
   2  -2   7  565.84   23.40
  -2  -2  -7  571.44   25.60
   2  -2   7  559.94   26.80
   2  -2   7  595.64   24.30
  -2   2  -7  513.65   24.80
   2   2   7  582.14   24.80
  -2   2  -7  565.24   23.40
   2   2   7  602.64   23.30
  -2   2  -7  563.24   23.80
  -2   2  -7  522.45   22.80
   4  -2   7  146.39   11.80
  -4  -2  -7  144.09    9.70
  -4  -2  -7  132.49    8.00
  -4  -2  -7  144.89    8.90
   4  -2   7  147.79    8.70
   4  -2   7  142.69   10.50
   4  -2   7  153.98    8.90
  -4   2  -7  129.59    7.80
  -4   2  -7  139.99    7.80
  -4   2  -7  140.39    8.30
  -4   2  -7  140.19    9.00
   4   2   7  140.89    8.30
   4   2   7  140.29    9.10
  -6  -2  -7    7.30    2.40
  -6  -2  -7    2.00    1.60
   6  -2   7   11.40    2.90
   6  -2   7    2.30    1.90
   6  -2   7    6.90    3.10
  -6  -2  -7    5.90    2.50
   6  -2   7    6.90    2.60
  -6   2  -7    7.10    2.40
  -6   2  -7    8.20    2.40
   6   2   7    4.30    2.10
  -6   2  -7   17.00    3.30
  -6   2  -7    4.70    1.80
  -8  -2  -7   11.50    3.40
  -8  -2  -7   15.90    3.80
   8  -2   7   13.60    4.10
   8  -2   7   12.10    3.70
  -8  -2  -7   20.80    4.60
  -8   2  -7   11.00    3.50
   8   2   7   20.80    4.60
  -8   2  -7   17.80    3.40
  -8   2  -7    9.30    2.90
 -10  -2  -7   12.90    4.00
 -10  -2  -7   11.70    3.90
  10  -2   7    7.90    3.70
  10   2   7   11.00    4.30
 -10   2  -7    6.50    3.50
 -13  -3   7  333.47   22.80
  13  -3  -7  324.47   19.00
  13   3  -7  354.96   19.30
 -13   3   7  367.66   22.80
  11  -3  -7  333.17   18.20
 -11  -3   7  348.57   21.00
 -11   3   7  381.36   20.70
 -11   3   7  330.07   17.70
  11   3  -7  313.37   17.80
   9  -3  -7  412.96   20.60
  -9  -3   7  443.26   22.40
  -9   3   7  467.95   21.60
   9   3  -7  421.26   20.70
  -9   3   7  376.86   19.60
  -7  -3   7  409.46   20.40
  -7  -3   7  443.06   21.10
   7  -3  -7  429.86   20.60
  -7   3   7  481.25   20.70
   7   3  -7  447.86   20.80
  -7   3   7  435.76   19.60
   5  -3  -7  247.98   11.80
  -5  -3   7  244.38   13.50
   5  -3  -7  256.77   12.60
  -5  -3   7  237.98   12.50
  -5   3   7  258.17   11.50
  -5   3   7  242.98   12.60
   5   3  -7  254.87   12.60
   5   3  -7  245.68   12.50
  -5   3   7  236.88   12.80
   3  -3  -7  401.56   17.20
   3  -3  -7  353.86   16.00
  -3  -3   7  356.66   18.20
  -3  -3   7  371.06   17.10
   3   3  -7  347.77   17.10
  -3   3   7  387.46   15.30
   3   3  -7  369.86   16.50
  -3   3   7  356.86   16.90
  -1  -3   7  401.86   19.70
  -1  -3   7  395.86   17.50
   1  -3  -7  381.16   18.10
   1  -3  -7  393.96   17.30
   1  -3  -7  367.46   15.70
   1   3  -7  390.26   17.00
  -1   3   7  387.86   17.60
  -1   3   7  398.56   15.70
   1   3  -7  396.96   18.20
   1  -3   7   90.69    4.90
   1  -3   7   86.09    7.30
   1  -3   7   93.89    5.70
  -1  -3  -7   81.89    6.50
  -1  -3  -7   93.69    6.00
  -1   3  -7   85.09    6.30
  -1   3  -7   83.59    5.30
   1   3   7   85.09    6.00
  -1   3  -7   78.29    5.20
  -1   3  -7   78.39    4.50
   1   3   7   92.29    4.80
   3  -3   7  178.28   11.30
  -3  -3  -7  174.68    9.70
   3  -3   7  152.58    8.90
  -3  -3  -7  150.58   10.20
   3  -3   7  180.38    9.20
  -3   3  -7  151.78    9.50
  -3   3  -7  161.38    8.60
  -3   3  -7  147.89    8.50
  -3   3  -7  152.68    8.30
   3   3   7  167.88    9.80
   3   3   7  163.08    8.60
   5  -3   7  561.44   25.60
  -5  -3  -7  522.95   25.20
  -5  -3  -7  570.94   24.60
   5  -3   7  600.34   27.50
   5  -3   7  585.54   30.30
  -5  -3  -7  547.45   26.60
   5  -3   7  593.94   25.90
   5  -3   7  555.14   24.80
  -5   3  -7  523.25   25.00
  -5   3  -7  553.44   24.50
  -5   3  -7  535.45   24.50
   5   3   7  557.24   24.80
  -5   3  -7  543.85   24.00
   7  -3   7  325.37   16.90
  -7  -3  -7  334.77   18.50
  -7  -3  -7  324.97   16.80
  -7  -3  -7  295.57   17.20
   7  -3   7  347.67   19.90
   7  -3   7  332.87   18.50
   7  -3   7  306.37   17.40
  -7   3  -7  324.87   17.10
  -7   3  -7  331.27   16.00
   7   3   7  333.37   17.50
  -7   3  -7  335.57   16.80
   9  -3   7  150.78   12.70
  -9  -3  -7  172.38   12.20
  -9  -3  -7  163.88   11.40
   9  -3   7  156.78   11.80
   9   3   7  185.38   12.50
  -9   3  -7  160.18   11.90
  -9   3  -7  157.78   10.30
  11  -3   7  184.08   15.00
 -11  -3  -7  160.38   12.60
 -11  -3  -7  153.48   13.00
  11   3   7  171.98   13.60
 -11   3  -7  172.48   13.70
  14  -4  -7    5.40    3.40
 -14  -4   7    1.00    4.60
  14   4  -7    4.00    2.90
  12  -4  -7    8.30    3.20
 -12  -4   7   13.90    5.50
 -12   4   7   11.70    3.80
 -12   4   7    8.30    4.20
  12   4  -7   11.10    3.70
 -10  -4   7   12.70    4.20
  10  -4  -7   14.20    3.40
 -10   4   7   20.90    4.60
 -10   4   7   12.20    3.20
  10   4  -7   18.30    3.80
   8  -4  -7    4.30    2.30
  -8  -4   7   -0.70    1.80
   8   4  -7    2.60    1.90
  -8   4   7    0.90    1.80
  -8   4   7    2.50    1.60
   6  -4  -7  230.08   12.10
  -6  -4   7  203.08   12.20
  -6  -4   7  234.78   12.40
   6   4  -7  228.68   12.20
  -6   4   7  233.08   12.00
  -6   4   7  224.08   11.10
   4  -4  -7  955.00   40.40
   4  -4  -7 1039.70   40.70
  -4  -4   7  967.10   40.80
  -4  -4   7 1018.40   42.70
   4   4  -7  999.20   40.80
  -4   4   7  995.40   41.10
   4   4  -7 1025.70   41.40
  -4   4   7 1057.89   39.70
   2  -4  -7 1267.47   51.79
   2  -4  -7 1311.07   50.99
  -2  -4   7 1300.47   51.59
  -2  -4   7 1346.57   53.69
   2  -4  -7 1115.19   49.60
  -2   4   7 1346.37   49.60
  -2   4   7 1329.17   51.49
   2   4  -7 1316.27   51.09
   2   4  -7 1334.37   52.19
   0  -4  -7  638.44   27.90
   0  -4   7  674.53   30.30
   0  -4   7  700.43   27.90
   0  -4  -7  676.03   29.20
   0   4   7  693.13   26.50
   0   4   7  648.14   28.20
   0   4  -7  646.64   28.70
   0   4  -7  666.63   27.60
   2  -4   7  276.47   15.10
  -2  -4  -7  260.97   13.20
  -2  -4  -7  268.67   14.40
   2  -4   7  267.77   12.60
  -2   4  -7  237.78   11.70
  -2   4  -7  249.97   12.10
  -2   4  -7  252.17   13.40
   2   4   7  284.97   12.10
  -2   4  -7  262.77   12.60
   4  -4   7   53.89    4.50
  -4  -4  -7   55.49    5.20
   4  -4   7   60.89    7.90
  -4  -4  -7   49.99    6.50
   4  -4   7   47.70    6.40
  -4   4  -7   47.00    4.60
  -4   4  -7   49.60    4.40
  -4   4  -7   51.89    4.40
   4   4   7   50.79    4.40
   4   4   7   51.09    5.30
  -4   4  -7   49.80    4.20
   6  -4   7    5.80    2.20
   6  -4   7    7.50    2.90
   6  -4   7    4.00    2.20
  -6  -4  -7    4.40    2.50
  -6  -4  -7    7.00    2.30
   6  -4   7    6.50    2.90
  -6  -4  -7    5.60    2.30
  -6   4  -7    7.90    2.50
   6   4   7    5.00    2.30
  -6   4  -7    4.70    2.10
  -6   4  -7   10.30    2.50
  -6   4  -7    1.50    1.70
  -8  -4  -7   61.19    8.40
  -8  -4  -7   57.69    7.60
   8  -4   7   57.29    7.60
   8  -4   7   48.00    7.50
  -8  -4  -7   51.89    6.60
   8   4   7   48.10    6.60
  -8   4  -7   54.59    7.00
  -8   4  -7   54.99    5.40
  10  -4   7   43.60    8.20
 -10  -4  -7   39.90    6.60
  10  -4   7   30.20    6.00
 -10  -4  -7   33.50    6.40
 -10   4  -7   43.40    7.60
  10   4   7   46.80    7.00
 -10   4  -7   29.30    5.00
  13  -5  -7  134.79   11.20
 -13  -5   7  171.28   15.30
  13   5  -7  167.98   11.80
  11  -5  -7  207.78   13.30
 -11  -5   7  259.97   16.90
 -11   5   7  216.08   14.90
  11   5  -7  224.48   13.70
 -11   5   7  208.08   13.20
  -9  -5   7  428.76   22.60
   9  -5  -7  410.46   20.70
  -9   5   7  462.85   21.40
  -9   5   7  422.76   20.30
   9   5  -7  397.56   20.60
   7  -5  -7 1065.79   44.90
  -7  -5   7 1087.69   45.60
  -7  -5   7 1101.29   45.80
  -7   5   7 1166.08   44.70
  -7   5   7 1057.99   44.10
   7   5  -7 1050.59   45.00
  -5  -5   7 1836.42   76.29
   5  -5  -7 1881.91   74.99
  -5  -5   7 1976.30   75.39
   5  -5  -7 1977.90   74.29
  -5   5   7 1860.91   75.09
   5   5  -7 1902.81   75.19
  -5   5   7 1986.70   74.19
  -3  -5   7 2730.93  107.59
   3  -5  -7 2527.15  104.39
  -3  -5   7 2695.23  105.39
   3  -5  -7 2910.61  105.79
  -3   5   7 2778.32  105.49
   3   5  -7 2793.32  105.39
   3   5  -7 2679.13  106.09
  -3   5   7 2854.51  103.99
  -1  -5   7 2942.61  115.79
   1  -5  -7 2939.01  114.29
   1  -5  -7 3017.30  113.29
  -1  -5   7 2852.61  113.19
  -1   5   7 2918.01  113.49
   1   5  -7 2879.11  113.09
  -1   5   7 3239.78  111.89
   1   5  -7 2902.41  114.09
  -1  -5  -7 1888.91   76.29
   1  -5   7 1963.10   74.09
   1  -5   7 1969.30   77.29
  -1  -5  -7 1984.70   74.99
   1   5   7 1741.73   74.79
   1   5   7 1987.30   73.39
  -1   5  -7 1974.30   74.49
  -1   5  -7 1838.12   75.49
  -1   5  -7 1901.01   75.39
   3  -5   7 1233.28   49.50
  -3  -5  -7 1153.78   47.60
   3  -5   7 1177.38   46.30
  -3  -5  -7 1122.89   49.10
   3  -5   7 1165.48   53.89
  -3   5  -7 1133.89   47.40
  -3   5  -7 1183.88   46.80
  -3   5  -7 1144.19   46.00
  -3   5  -7 1114.99   46.40
   3   5   7 1165.78   48.00
   3   5   7 1203.48   46.40
   5  -5   7  675.13   27.40
   5  -5   7  680.23   29.80
  -5  -5  -7  598.94   29.90
  -5  -5  -7  642.04   28.70
   5  -5   7  654.53   34.20
  -5   5  -7  623.04   27.60
  -5   5  -7  595.74   27.20
   5   5   7  646.94   27.70
  -5   5  -7  602.84   26.80
  -5   5  -7  588.84   27.70
  -7  -5  -7  192.48   13.20
   7  -5   7  177.38   12.40
  -7  -5  -7  183.08   12.10
  -7  -5  -7  162.08   10.80
  -7   5  -7  180.58   10.70
   7   5   7  187.08   11.50
  -7   5  -7  170.98   11.50
   9  -5   7   88.69   11.30
   9  -5   7   80.99    9.70
  -9  -5  -7   58.59    7.50
  -9  -5  -7   79.79    8.10
   9   5   7   70.19    8.60
  -9   5  -7   73.69    6.70
  -9   5  -7   77.79    9.50
  11  -5   7   61.09    9.00
 -11  -5  -7   76.59   10.30
  11  -5   7   62.19   10.30
 -11  -5  -7   61.29    8.50
  11   5   7   86.69   10.60
 -11   5  -7   63.89    7.80
 -11   5  -7   73.49   10.20
  12  -6  -7  127.99   10.20
 -12  -6   7  126.79   12.70
 -12   6   7  134.89   10.40
  12   6  -7  128.29   10.00
  10  -6  -7  234.48   14.30
 -10  -6   7  282.47   17.10
 -10   6   7  233.78   14.00
  10   6  -7  233.48   14.20
 -10   6   7  269.37   15.40
   8  -6  -7  578.54   26.80
  -8  -6   7  596.44   27.50
  -8  -6   7  606.74   28.30
   8   6  -7  575.14   26.80
  -8   6   7  633.24   26.70
  -8   6   7  552.44   26.10
  -6  -6   7  796.62   35.20
  -6  -6   7  805.22   34.50
   6  -6  -7  768.82   33.90
   6   6  -7  794.52   34.20
  -6   6   7  814.32   33.40
  -6   6   7  844.92   33.90
  -4  -6   7 1205.48   51.79
  -4  -6   7 1235.98   50.09
   4  -6  -7 1260.97   49.99
   4  -6  -7 1234.48   49.70
  -4   6   7 1309.17   49.30
  -4   6   7 1217.58   50.19
   4   6  -7 1298.07   50.49
   2  -6  -7 2336.27   91.09
   2  -6  -7 2464.65   90.29
  -2  -6   7 2275.07   92.69
  -2  -6   7 2298.27   90.29
  -2   6   7 2388.46   89.09
  -2   6   7 2308.07   90.49
   2   6  -7 2361.36   91.49
   2   6  -7 2307.97   90.49
   0  -6   7 2131.79   85.49
   0  -6  -7 2127.49   84.59
   0  -6   7 2184.88   82.89
   0  -6  -7 2200.18   83.39
   0   6  -7 2269.47   84.29
   0   6  -7 2172.68   83.19
   0   6   7 2207.58   81.89
   0   6   7 1881.11   83.09
  -2  -6  -7 1258.87   48.80
  -2  -6  -7 1198.08   50.19
   2  -6   7 1258.07   50.39
   2  -6   7 1261.97   47.40
  -2   6  -7 1088.69   46.70
   2   6   7 1257.87   47.20
  -2   6  -7 1169.18   47.50
  -2   6  -7 1191.08   48.00
   2   6   7 1131.99   48.70
  -2   6  -7 1144.19   48.50
   4  -6   7  757.02   43.00
  -4  -6  -7  936.71   40.50
   4  -6   7  976.50   38.10
  -4  -6  -7  931.91   38.50
   4  -6   7  853.81   38.90
   4   6   7  938.41   39.00
  -4   6  -7  860.71   37.40
   4   6   7  950.80   37.30
  -4   6  -7  851.51   37.40
  -4   6  -7  912.91   37.50
   6  -6   7  373.56   22.80
   6  -6   7  516.95   23.80
  -6  -6  -7  507.65   25.70
  -6  -6  -7  498.15   23.60
  -6   6  -7  487.15   22.20
  -6   6  -7  466.45   21.90
   6   6   7  494.75   22.60
  -6   6  -7  458.15   23.00
  -8  -6  -7  177.08   12.50
   8  -6   7  173.58   12.70
  -8  -6  -7  172.88   13.50
   8   6   7  183.28   11.80
  -8   6  -7  168.28   10.90
  -8   6  -7  159.88   12.10
  10  -6   7  135.89   11.70
 -10  -6  -7  133.59   11.30
  10  -6   7  134.49   12.80
 -10   6  -7  115.49    9.30
  10   6   7  114.09   10.20
 -10   6  -7   88.89   11.30
  13  -7  -7   -1.20    2.50
 -13  -7   7   -2.30    3.30
  13   7  -7    1.50    2.40
 -13   7   7   -1.80    2.40
  11  -7  -7   17.80    4.30
 -11  -7   7   14.50    4.80
  11   7  -7   11.50    3.50
 -11   7   7   11.40    3.50
   9  -7  -7    2.30    1.90
  -9  -7   7    5.20    2.90
   9   7  -7    3.80    2.10
  -9   7   7    3.80    2.30
  -9   7   7    2.10    1.90
  -7  -7   7  100.59    8.40
   7  -7  -7  114.59    8.10
  -7  -7   7  119.89    8.80
  -7   7   7  118.59    7.70
  -7   7   7  120.29    7.80
   7   7  -7  118.89    8.20
   5  -7  -7  476.95   20.60
  -5  -7   7  476.45   21.50
   5  -7  -7  499.15   21.30
  -5  -7   7  465.05   22.70
  -5   7   7  467.85   20.60
   5   7  -7  461.65   21.50
  -5   7   7  439.36   21.00
   3  -7  -7  892.61   36.20
  -3  -7   7  824.32   35.30
  -3  -7   7  852.61   37.60
  -3   7   7  876.01   35.80
  -3   7   7  878.01   34.70
   3   7  -7  872.51   36.10
  -1  -7   7  736.03   30.50
   1  -7  -7  777.12   30.90
  -1  -7   7  741.93   33.00
   1  -7  -7  766.02   32.10
  -1   7   7  736.83   29.60
  -1   7   7  711.83   30.90
   1   7  -7  744.23   31.10
   1   7  -7  687.23   31.60
   1  -7   7  369.76   18.70
  -1  -7  -7  350.26   18.40
  -1  -7  -7  367.46   17.20
   1  -7   7  387.46   16.40
  -1   7  -7  338.27   16.80
  -1   7  -7  357.16   17.50
   1   7   7  361.76   15.90
   1   7   7  355.86   17.30
   3  -7   7   92.49    7.50
  -3  -7  -7  102.99    7.30
   3  -7   7   89.59   10.30
  -3  -7  -7   96.59    8.30
   3   7   7   92.09    6.20
  -3   7  -7   86.99    6.50
  -3   7  -7   96.99    6.90
  -3   7  -7   81.39    6.50
   3   7   7   93.99    7.30
   5  -7   7    1.70    2.80
  -5  -7  -7    6.10    2.40
  -5  -7  -7    2.40    2.30
   5  -7   7    4.60    2.30
  -5   7  -7    1.60    1.50
  -5   7  -7    2.50    1.80
  -5   7  -7    2.20    1.80
   5   7   7    3.60    1.80
  -7  -7  -7   39.40    7.20
   7  -7   7   50.09    7.50
  -7  -7  -7   37.30    6.10
   7   7   7   37.30    5.40
  -7   7  -7   41.00    5.50
  -7   7  -7   24.00    4.90
  -9  -7  -7   31.80    7.20
   9  -7   7   36.50    6.70
  -9  -7  -7   39.40    6.90
  -9   7  -7   39.40    5.90
   9   7   7   43.00    6.50
  -9   7  -7   31.50    6.60
  11  -7   7    2.00    3.70
 -11  -7  -7    5.60    3.80
  11  -7   7    5.60    3.50
 -11   7  -7    2.10    3.80
 -11   7  -7    5.10    3.20
  11   7   7    9.80    4.10
 -12  -8   7  176.88   15.30
  12  -8  -7  181.08   12.80
 -12   8   7  181.38   12.70
  12   8  -7  194.18   13.00
 -10  -8   7  137.19   11.50
  10  -8  -7  136.19   10.20
 -10   8   7  124.69    9.60
  10   8  -7  137.49   10.00
  -8  -8   7  242.18   14.30
   8  -8  -7  212.98   12.90
  -8  -8   7  213.08   13.60
   8   8  -7  218.48   12.90
  -8   8   7  225.68   12.70
   6  -8  -7   84.79    6.90
  -6  -8   7   93.79    7.90
  -6  -8   7  100.79    7.50
   6   8  -7   96.09    7.20
  -6   8   7  101.09    6.80
  -6   8   7  105.69    7.00
  -4  -8   7    2.70    1.90
  -4  -8   7    0.70    1.20
   4  -8  -7    0.10    1.10
  -4   8   7    2.80    1.40
   4   8  -7    4.20    1.90
  -4   8   7    2.60    1.50
  -2  -8   7   14.80    3.50
  -2  -8   7    8.70    2.00
   2  -8  -7   13.10    2.40
   2  -8  -7    6.20    2.10
  -2   8   7    7.20    1.70
  -2   8   7   12.40    2.50
   2   8  -7    7.60    2.10
   0  -8  -7   53.39    5.40
   0  -8   7   60.99    5.80
   0  -8  -7   53.69    4.60
   0  -8   7   46.00    3.90
   0   8  -7   48.40    4.60
   0   8   7   50.29    4.60
   0   8   7   47.90    3.80
   0   8  -7   52.39    5.10
  -2  -8  -7   79.59    6.20
  -2  -8  -7   66.89    6.70
   2  -8   7   67.19    9.00
   2  -8   7   73.99    6.60
  -2   8  -7   72.49    6.00
  -2   8  -7   65.99    5.60
   2   8   7   65.89    6.00
   2   8   7   72.09    5.10
  -2   8  -7   71.69    5.90
  -4  -8  -7  198.68   12.10
   4  -8   7  189.08   16.50
  -4  -8  -7  216.28   14.30
   4  -8   7  226.28   12.80
  -4   8  -7  212.68   11.90
   4   8   7  219.18   11.40
  -4   8  -7  202.58   11.40
  -4   8  -7  199.58   12.30
   4   8   7  187.38   12.30
   6  -8   7  258.47   16.20
  -6  -8  -7  261.97   17.40
  -6  -8  -7  255.37   15.20
   6   8   7  259.87   14.20
  -6   8  -7  245.58   15.30
  -6   8  -7  256.67   14.30
   8  -8   7  255.97   16.90
  -8  -8  -7  243.68   17.90
  -8  -8  -7  259.47   16.00
  -8   8  -7  232.48   16.10
  -8   8  -7  256.77   14.60
   8   8   7  229.28   14.40
  10  -8   7  212.98   16.50
 -10  -8  -7  257.27   17.20
  10  -8   7  230.78   18.50
 -10   8  -7  257.77   18.20
 -10   8  -7  251.67   15.20
  10   8   7  270.57   16.40
  13  -9  -7   24.00    5.30
 -13  -9   7    6.80    5.10
  13   9  -7   17.30    4.60
 -13   9   7   12.60    4.50
  11  -9  -7    7.90    3.30
 -11  -9   7   11.10    4.30
  11   9  -7    9.70    3.60
 -11   9   7    8.20    3.50
   9  -9  -7   71.69    7.30
  -9  -9   7  115.09    9.40
  -9  -9   7   89.49    8.80
   9   9  -7   96.09    8.00
  -9   9   7   85.59    7.60
  -7  -9   7  317.57   17.70
  -7  -9   7  310.77   16.90
   7  -9  -7  314.67   16.40
  -7   9   7  311.37   16.00
   7   9  -7  318.97   16.50
  -5  -9   7  410.46   19.10
  -5  -9   7  392.76   20.30
  -5   9   7  394.26   18.60
  -5   9   7  402.76   18.70
   5   9  -7  403.36   19.40
   3  -9  -7  733.93   31.50
  -3  -9   7  718.83   30.30
  -3  -9   7  728.93   32.80
  -3   9   7  714.23   30.80
  -3   9   7  766.32   30.50
   3   9  -7  728.03   31.50
  -1  -9   7 1067.99   46.00
  -1  -9   7 1130.99   49.10
   1  -9  -7 1291.57   47.60
   1  -9  -7 1195.88   48.90
   1   9  -7 1211.18   48.00
  -1   9   7 1169.48   47.50
  -1   9   7 1165.78   46.50
   1  -9   7  902.11   45.60
  -1  -9  -7  918.01   39.50
  -1  -9  -7  907.21   37.60
   1  -9   7  899.01   39.00
  -1   9  -7  890.41   37.60
   1   9   7  931.01   36.60
   1   9   7  837.82   37.50
   3  -9   7  413.16   20.10
   3  -9   7  399.36   26.00
  -3  -9  -7  388.46   19.50
  -3  -9  -7  397.96   21.40
  -3   9  -7  396.46   19.00
  -3   9  -7  410.66   19.30
   3   9   7  393.36   18.30
   3   9   7  364.86   19.50
  -3   9  -7  403.56   20.10
  -5  -9  -7  140.89   12.00
   5  -9   7  164.18   10.30
  -5  -9  -7  142.89   10.30
  -5   9  -7  139.69    9.00
   5   9   7  137.99    9.20
  -5   9  -7  138.19    9.50
  -5   9  -7  148.99   10.80
  -7  -9  -7   41.50    6.60
   7  -9   7   46.50    7.80
  -7  -9  -7   32.80    7.20
   7   9   7   32.40    5.20
  -7   9  -7   30.30    6.00
  -7   9  -7   34.90    5.60
  -9  -9  -7   14.50    4.40
   9  -9   7   14.50    5.00
  -9  -9  -7   17.30    5.90
  -9   9  -7   18.10    5.70
  -9   9  -7   23.70    4.70
   9   9   7   17.40    4.40
 -12 -10   7  764.52   37.50
  12 -10  -7  645.54   32.70
 -12  10   7  631.34   32.40
  12  10  -7  718.13   33.00
 -10 -10   7  780.92   35.70
  10 -10  -7  645.94   32.70
  10  10  -7  750.32   33.20
 -10  10   7  688.63   32.90
  -8 -10   7  903.81   39.30
   8 -10  -7  819.92   37.30
  -8 -10   7  872.21   38.50
  -8  10   7  862.91   37.40
   8  10  -7  816.62   37.30
  -6 -10   7  594.64   28.50
  -6 -10   7  598.04   27.10
  -6  10   7  598.84   26.80
   6  10  -7  591.54   27.20
   4 -10  -7  200.38   11.00
  -4 -10   7  189.08   12.10
  -4 -10   7  197.28   10.50
  -4  10   7  180.48   10.40
  -4  10   7  186.08   10.50
  -2 -10   7  133.49    9.70
   2 -10  -7  138.79    8.20
   2 -10  -7  152.88    9.70
  -2  10   7  148.69    8.20
   2  10  -7  152.48    9.30
  -2  10   7  143.79    8.60
   0 -10  -7  406.76   20.40
   0 -10  -7  390.86   18.60
   0 -10   7  387.56   19.90
   0  10   7  425.76   18.10
   0  10  -7  408.96   19.30
   0  10   7  380.26   18.70
   2 -10   7  745.33   33.70
   2 -10   7  767.92   41.30
  -2 -10  -7  769.92   35.30
  -2 -10  -7  787.72   33.30
   2  10   7  756.52   32.00
   2  10   7  773.32   33.50
  -2  10  -7  752.12   33.10
   4 -10   7  892.11   38.20
  -4 -10  -7  872.51   41.00
   4 -10   7  872.01   46.40
  -4 -10  -7  904.41   38.50
  -4  10  -7  892.81   39.70
  -4  10  -7  871.31   37.90
   4  10   7  846.22   38.70
   4  10   7  867.41   37.00
  -6 -10  -7  952.30   40.60
  -6 -10  -7  864.51   43.40
   6  10   7  866.31   38.50
  -6  10  -7  859.61   41.20
  -6  10  -7  914.81   39.20
  -8 -10  -7  897.11   42.50
  -8 -10  -7  927.11   46.90
   8 -10   7  895.61   44.10
   8  10   7  950.10   41.30
  -8  10  -7  923.81   41.00
  -8  10  -7  987.20   45.10
 -10 -10  -7  826.02   39.40
  10 -10   7  859.71   40.70
 -10  10  -7  751.82   40.90
 -10  10  -7  754.92   36.50
  10  10   7  799.22   37.40
  11 -11  -7    2.20    2.80
 -11 -11   7   -0.50    3.50
  11  11  -7    4.60    3.00
 -11  11   7    2.40    2.90
   9 -11  -7    2.40    2.40
  -9 -11   7    2.80    2.80
  -9 -11   7    1.90    3.20
  -9  11   7    0.70    2.20
   9  11  -7    1.80    2.30
  -7 -11   7   40.30    6.40
  -7 -11   7   29.00    5.10
   7  11  -7   34.60    5.30
  -7  11   7   40.00    5.70
  -5 -11   7   46.40    6.50
  -5 -11   7   48.50    4.90
  -5  11   7   59.69    5.50
   5  11  -7   61.19    6.90
   3 -11  -7   57.39    5.50
  -3 -11   7   60.79    6.30
  -3  11   7   49.10    4.70
  -3  11   7   57.29    5.60
   3  11  -7   62.89    5.70
   1 -11  -7   84.69    5.90
  -1 -11   7   65.89    6.50
   1 -11  -7   72.19    6.70
  -1  11   7   64.09    5.20
   1  11  -7   75.99    6.20
  -1  11   7   67.89    5.60
  -1 -11  -7   59.49    5.40
   1 -11   7   58.19   10.90
  -1 -11  -7   48.60    7.00
   1 -11   7   56.59    5.80
   1  11   7   44.90    4.50
  -1  11  -7   57.99    5.50
   1  11   7   53.69    5.20
  -3 -11  -7   14.10    3.40
   3 -11   7    9.50    4.90
   3 -11   7    9.60    2.80
  -3 -11  -7    9.20    3.40
  -3  11  -7    9.40    2.80
   3  11   7    9.50    3.00
   3  11   7   12.30    2.90
  -5 -11  -7    3.20    3.10
   5 -11   7    6.90    3.40
  -5 -11  -7    0.70    2.00
   5  11   7   -0.50    1.40
  -5  11  -7   -0.70    1.80
  -5  11  -7    1.50    1.90
  -7 -11  -7    3.00    3.20
  -7 -11  -7    4.60    2.80
   7 -11   7    5.80    3.70
  -7  11  -7    4.30    2.80
   7  11   7    4.60    2.70
  -7  11  -7    2.80    3.10
  -9 -11  -7    5.20    3.40
  -9 -11  -7    6.50    4.60
   9 -11   7    7.00    4.30
  -9  11  -7   14.90    5.50
  -9  11  -7   14.00    4.20
   9  11   7    3.40    2.90
 -10 -12   7  391.96   22.70
  10 -12  -7  357.06   20.70
 -10  12   7  412.06   21.50
  10  12  -7  386.26   20.90
  -8 -12   7  400.06   21.80
  -8 -12   7  368.06   19.90
   8  12  -7  367.96   19.50
  -8  12   7  351.86   19.40
  -6 -12   7  217.08   14.40
  -6 -12   7  207.58   12.50
   6  12  -7  241.28   13.70
  -6  12   7  219.68   12.90
   4 -12  -7  149.09    9.70
  -4 -12   7  157.88   10.90
   4  12  -7  144.49    9.90
  -4  12   7  149.59    9.40
   2 -12  -7  158.78   11.10
   2 -12  -7  194.78   10.60
  -2 -12   7  191.08   11.90
  -2  12   7  196.58   10.50
   2  12  -7  179.68   11.20
   0 -12  -7   70.09    5.80
   0 -12   7   71.49    6.60
   0 -12   7   75.49   10.60
   0 -12  -7   73.09    7.30
   0  12   7   70.79    6.00
   0  12  -7   88.49    7.00
   0  12   7   78.49    5.90
  -2 -12  -7   72.49    9.10
   2 -12   7   62.89   11.70
   2 -12   7   69.79    6.40
  -2 -12  -7   70.79    6.20
  -2  12  -7   65.89    6.40
   2  12   7   65.29    6.30
   2  12   7   68.89    5.80
  -4 -12  -7  434.16   21.40
  -4 -12  -7  417.76   23.90
   4 -12   7  392.06   20.10
   4  12   7  421.26   21.60
  -4  12  -7  418.36   20.90
   4  12   7  391.76   19.80
  -6 -12  -7  594.54   29.70
  -6 -12  -7  598.64   33.30
  -6  12  -7  574.34   31.70
   6  12   7  621.64   28.50
  -6  12  -7  646.04   29.30
  -8 -12  -7  372.96   21.60
  -8 -12  -7  365.16   25.70
   8 -12   7  356.36   22.90
  -8  12  -7  367.16   20.20
   8  12   7  375.86   20.20
  -8  12  -7  373.56   23.80
 -11 -13   7    8.20    4.80
 -11  13   7   15.70    4.80
  11  13  -7   16.40    4.70
  -9 -13   7   11.70    4.20
  -9 -13   7    4.70    3.80
   9  13  -7    9.20    3.70
  -9  13   7    5.50    3.10
  -7 -13   7    3.40    2.50
  -7 -13   7    4.30    3.20
   7  13  -7    2.60    2.10
  -7  13   7    4.30    2.80
  -5 -13   7  114.89    9.70
   5  13  -7  109.89    8.70
  -5  13   7  130.49    9.00
   3 -13  -7  237.58   13.70
  -3 -13   7  223.78   14.10
  -3  13   7  249.48   13.00
   3  13  -7  220.08   13.40
  -1 -13   7  167.08   16.40
   1 -13  -7  187.98   12.30
  -1 -13   7  180.08   11.70
  -1  13   7  195.78   10.70
   1  13  -7  191.18   11.60
  -1 -13  -7   67.49    7.40
   1 -13   7   74.99   13.40
  -1 -13  -7   76.49    6.40
   1 -13   7   75.39    6.70
   1  13   7   71.79    5.90
  -1  13  -7   74.29    6.70
   1  13   7   75.69    6.40
  -3 -13  -7    5.40    2.50
  -3 -13  -7   11.40    4.20
   3 -13   7    7.30    2.60
   3  13   7    8.50    3.00
  -3  13  -7    6.10    2.70
   3  13   7    6.30    2.50
  -5 -13  -7    4.50    3.40
  -5 -13  -7    2.50    2.30
   5  13   7    5.90    3.00
   5  13   7    5.10    2.70
  -5  13  -7    5.50    2.80
   7 -13   7   34.70    7.30
  -7 -13  -7   37.30    8.90
  -7 -13  -7   31.40    6.10
   7  13   7   39.50    6.20
  -7  13  -7   35.00    8.70
  -7  13  -7   39.90    6.50
 -10 -14   7  205.08   15.10
 -10 -14   7  222.08   18.40
 -10  14   7  218.98   14.80
  10  14  -7  210.28   14.30
  -8 -14   7  424.56   23.90
   8  14  -7  392.46   21.30
  -8  14   7  391.66   21.40
  -6 -14   7  509.35   26.30
  -6  14   7  495.45   24.50
   6  14  -7  499.25   24.70
  -4 -14   7  567.74   27.00
  -4 -14   7  467.45   31.00
  -4  14   7  548.05   25.00
   4  14  -7  544.95   25.70
  -2 -14   7  544.95   35.10
  -2 -14   7  638.54   29.50
   2 -14  -7  667.33   29.70
  -2  14   7  625.84   27.60
   2  14  -7  619.74   28.80
   0 -14   7  480.35   23.50
   0 -14   7  485.25   31.60
   0 -14  -7  494.65   24.90
   0  14   7  487.85   22.40
   0  14  -7  462.95   23.30
   2 -14   7  306.67   24.40
  -2 -14  -7  331.27   19.40
  -2 -14  -7  333.37   16.80
   2 -14   7  323.47   16.90
   2  14   7  286.97   16.40
  -2  14  -7  305.67   17.00
   2  14   7  308.37   16.10
  -4 -14  -7  443.16   21.50
  -4 -14  -7  386.86   23.80
   4 -14   7  381.56   19.60
  -4  14  -7  387.76   20.80
   4  14   7  394.56   19.90
   4  14   7  385.06   21.00
  -6 -14  -7  318.37   18.50
  -6 -14  -7  340.67   22.90
   6  14   7  291.87   17.00
  -6  14  -7  295.57   17.60
   6  14   7  295.97   18.70
  -8 -14  -7  142.49   12.20
   8 -14   7  142.69   13.40
  -8 -14  -7  119.59   16.80
  -8  14  -7  122.49   10.90
   8  14   7  145.39   11.10
  -9 -15   7    7.80    5.30
  -9  15   7    4.80    3.50
   9  15  -7    4.70    3.30
  -7 -15   7   22.50    6.00
  -7  15   7   23.90    5.10
   7  15  -7   27.20    5.50
  -5 -15   7   90.49    9.10
   5  15  -7   82.59    7.90
  -5  15   7   80.39    7.70
  -3 -15   7  205.98   13.40
   3 -15  -7  193.48   12.70
  -3 -15   7  171.68   17.10
  -3  15   7  210.08   12.20
   3  15  -7  202.98   12.70
  -1 -15   7  228.28   20.20
  -1 -15   7  231.78   14.30
   1 -15  -7  228.28   14.80
   1  15  -7  249.18   14.40
  -1  15   7  241.68   13.30
   1 -15   7  145.29   10.20
   1 -15   7  137.99   16.10
  -1 -15  -7  146.59   11.80
  -1  15  -7  158.78   10.90
   1  15   7  146.29    9.50
  -3 -15  -7   50.59    8.50
  -3 -15  -7   44.00    6.30
   3 -15   7   37.10    5.50
  -3  15  -7   35.10    5.80
   3  15   7   46.20    6.20
  -5 -15  -7    0.60    3.40
  -5 -15  -7    1.60    2.60
   5  15   7    1.70    2.20
  -5  15  -7    1.50    2.80
   5  15   7    6.40    3.30
  -7 -15  -7   -0.90    2.70
  -7 -15  -7    0.60    3.50
   7 -15   7   -0.30    3.50
   7  15   7    0.40    3.00
   7  15   7    2.00    2.60
  -7  15  -7   -1.90    2.70
  -8 -16   7  268.47   18.60
  -8  16   7  265.87   16.70
   8  16  -7  253.67   16.20
  -6 -16   7  545.55   28.80
  -6  16   7  538.55   27.00
   6  16  -7  551.44   27.20
  -4 -16   7  739.33   34.20
  -4  16   7  680.73   32.30
   4  16  -7  718.43   33.20
   2 -16  -7  810.42   37.40
  -2 -16   7  730.03   44.20
  -2 -16   7  838.52   37.50
   2  16  -7  867.11   37.20
  -2  16   7  837.92   36.00
   0 -16   7  752.12   34.70
   0 -16   7  708.33   43.40
   0 -16  -7  776.22   36.40
   0  16  -7  757.62   34.80
   0  16   7  816.02   33.90
  -2 -16  -7  579.14   29.60
   2 -16   7  537.35   26.20
  -2  16  -7  553.34   26.90
   2  16   7  536.45   25.70
  -4 -16  -7  298.07   20.30
   4  16   7  287.47   16.30
  -4  16  -7  283.37   17.00
  -6 -16  -7   76.39   12.90
  -6 -16  -7   91.69    9.30
  -6  16  -7   98.09   10.70
   6  16   7   97.29   10.00
   6  16   7  100.19    8.80
  -7 -17   7  143.29   12.70
  -7  17   7  111.39   10.50
   7  17  -7  134.19   10.80
  -5 -17   7   96.09    9.60
   5  17  -7   85.79    8.40
  -5  17   7   86.99    8.50
  -3 -17   7  128.99   10.70
   3  17  -7  125.09   10.30
  -3  17   7  140.79   10.10
  -1 -17   7  229.68   14.50
   1 -17  -7  233.68   15.40
  -1 -17   7  229.78   20.90
   1  17  -7  227.78   14.50
  -1  17   7  225.38   13.50
  -1 -17  -7  202.08   15.20
   1 -17   7  224.08   13.80
   1  17   7  223.78   13.40
  -1  17  -7  220.58   14.10
  -3 -17  -7  148.09   13.40
   3 -17   7  148.19   10.50
  -3  17  -7  145.19   11.40
   3  17   7  151.48   10.70
  -5 -17  -7  131.39   13.80
  -5  17  -7  114.49   10.40
   5  17   7  116.59    9.80
  -6 -18   7   98.99   12.20
  -6  18   7  105.09    9.80
   6  18  -7   98.89    9.60
  -4 -18   7  119.79   10.90
  -4  18   7  113.99    9.70
   4  18  -7  108.29    9.70
  -2 -18   7  260.27   15.50
   2 -18  -7  225.28   15.20
  -2  18   7  220.48   13.90
   2  18  -7  208.38   14.30
   0 -18  -7  246.88   16.60
   0 -18   7  250.97   15.30
   0  18   7  248.28   14.60
   0  18  -7  231.08   15.10
   2 -18   7  106.19    9.10
  -2 -18  -7  108.09   11.00
   2  18   7  105.19    8.80
  -2  18  -7  107.89    9.70
   4  18   7   30.70    5.60
  -4  18  -7   43.30    7.40
  -3 -19   7    0.30    3.10
   3  19  -7   -1.30    2.50
  -3  19   7    2.50    2.60
  -1 -19   7    2.60    3.20
   1 -19  -7    0.30    2.40
  -1  19   7    4.20    2.90
   1  19  -7    0.50    2.20
   1 -19   7   12.50    4.00
  -1 -19  -7    9.00    4.00
   1  19   7    8.70    3.30
  -1  19  -7    5.70    3.50
 -14   0   8  324.17   22.10
  14   0  -8  308.67   18.40
  12   0  -8  851.61   39.40
 -12   0   8  932.71   42.80
  10   0  -8 1663.93   70.49
 -10   0   8 1820.42   72.09
   8   0  -8 2739.43  109.69
  -8   0   8 2889.71  109.89
   6   0  -8 2838.22  108.69
   6   0  -8 2818.32  107.59
  -6   0   8 2646.04  108.69
  -6   0   8 2924.81  108.59
  -4   0   8 1915.21   78.49
   4   0  -8 2077.29   77.19
  -4   0   8 1936.41   77.29
   4   0  -8 1954.40   76.69
  -2   0   8 1704.23   67.39
   2   0  -8 1719.53   66.19
  -2   0   8 1700.23   69.79
   2   0  -8 1735.53   67.89
   0   0  -8  961.20   40.00
   0   0  -8  963.00   37.50
   0   0   8  958.20   38.90
   0   0  -8  923.51   38.40
  -2   0  -8  270.07   12.30
   2   0   8  264.27   13.70
  -2   0  -8  284.07   14.90
   2   0   8  288.27   12.50
  -2   0  -8  263.07   13.40
  -2   0  -8  279.27   12.40
   4   0   8  229.58   11.70
  -4   0  -8  203.98   11.10
   4   0   8  227.88   12.50
  -4   0  -8  219.18   13.00
  -4   0  -8  216.88   12.00
   6   0   8  482.45   22.90
  -6   0  -8  488.15   23.00
  -6   0  -8  489.15   23.80
  -6   0  -8  441.26   21.90
   6   0   8  498.75   23.50
   8   0   8  650.13   31.30
  -8   0  -8  623.34   30.20
  -8   0  -8  677.03   31.10
   8   0   8  703.73   31.80
 -10   0  -8  678.63   34.80
  10   0   8  776.72   36.80
 -10   0  -8  791.62   36.10
  13  -1  -8   21.20    4.70
 -13  -1   8   16.90    5.80
  13   1  -8   15.70    4.20
 -13   1   8   26.30    6.70
 -11  -1   8    4.10    3.30
  11  -1  -8   -0.10    1.80
 -11   1   8    4.20    3.30
  11   1  -8    4.70    2.60
   9  -1  -8   -0.80    1.30
  -9  -1   8    0.60    2.00
  -9   1   8    2.60    2.30
   9   1  -8    2.30    1.80
   7  -1  -8   42.80    5.50
  -7  -1   8   40.60    5.10
   7   1  -8   35.50    3.60
   7   1  -8   44.20    5.40
  -7   1   8   50.09    4.80
  -5  -1   8   97.19    6.80
   5  -1  -8   95.19    6.20
  -5  -1   8   84.39    7.00
   5  -1  -8   90.09    6.40
  -5   1   8  103.39    7.00
   5   1  -8   97.39    6.50
   5   1  -8  102.59    6.80
  -5   1   8   80.19    6.70
   3  -1  -8  205.98   10.40
   3  -1  -8  207.38   11.20
  -3  -1   8  191.58   12.20
  -3  -1   8  208.78   11.20
  -3   1   8  199.18   12.30
   3   1  -8  218.38   10.70
   3   1  -8  228.38   11.50
  -3   1   8  215.98   11.30
   1  -1  -8  632.74   25.60
   1  -1  -8  624.14   26.70
  -1  -1   8  598.24   28.20
  -1  -1   8  594.54   25.70
   1  -1  -8  575.34   24.10
  -1   1   8  601.54   25.80
   1   1  -8  577.84   24.60
   1   1  -8  597.94   26.50
  -1  -1  -8  728.53   30.20
  -1  -1  -8  701.43   31.50
  -1  -1  -8  696.23   28.50
   1  -1   8  710.03   30.30
  -1   1  -8  697.83   29.90
   1   1   8  752.42   30.70
  -1   1  -8  714.83   29.10
  -1   1  -8  729.03   31.60
   1   1   8  753.42   28.40
  -3  -1  -8  455.85   23.00
   3  -1   8  476.05   21.80
  -3  -1  -8  502.65   20.70
   3  -1   8  507.95   21.00
  -3  -1  -8  482.05   21.80
   3   1   8  514.35   21.00
  -3   1  -8  463.05   20.40
  -3   1  -8  462.65   22.80
  -3   1  -8  450.95   20.40
  -3   1  -8  479.35   21.50
   3   1   8  490.95   22.30
  -5  -1  -8  362.66   18.30
   5  -1   8  370.06   17.90
   5  -1   8  363.46   18.00
  -5  -1  -8  358.36   19.30
   5  -1   8  400.36   22.60
  -5  -1  -8  380.86   17.50
   5  -1   8  355.26   18.30
  -5   1  -8  345.37   17.20
   5   1   8  384.36   18.90
  -5   1  -8  352.56   18.80
   5   1   8  375.66   17.90
  -5   1  -8  355.76   17.90
  -7  -1  -8  199.58   12.90
  -7  -1  -8  183.58   12.00
  -7  -1  -8  176.28   11.30
   7  -1   8  210.08   12.60
   7  -1   8  183.28   12.10
  -7   1  -8  183.68   11.80
   7   1   8  197.58   12.70
   7   1   8  211.48   12.60
  -7   1  -8  191.78   12.20
  -7   1  -8  179.48   11.40
  -9  -1  -8   45.90    6.80
   9  -1   8   27.50    5.50
  -9  -1  -8   33.40    5.80
   9  -1   8   19.70    4.90
   9   1   8   48.30    7.40
  -9   1  -8   37.20    6.10
  -9   1  -8   28.50    5.60
 -11  -1  -8    1.80    2.80
 -11  -1  -8    2.80    2.90
  11  -1   8    0.60    3.00
  11   1   8    1.30    2.80
 -11   1  -8    4.30    3.50
  14  -2  -8  136.69   11.10
 -14  -2   8  145.09   14.30
 -14   2   8  138.89   13.60
  14   2  -8  125.09   10.70
 -12  -2   8  332.37   21.20
  12  -2  -8  336.07   18.60
  12   2  -8  347.27   18.90
 -12   2   8  343.37   20.70
 -10  -2   8  461.45   24.10
  10  -2  -8  452.85   22.60
 -10   2   8  480.35   23.50
  10   2  -8  451.25   22.70
   8  -2  -8  830.42   36.60
  -8  -2   8  844.32   37.00
  -8   2   8  898.41   36.70
   8   2  -8  835.62   36.80
   6  -2  -8  836.82   34.60
   6  -2  -8  875.61   36.00
  -6  -2   8  815.92   36.50
  -6  -2   8  886.91   36.00
   6   2  -8  821.52   35.20
  -6   2   8  870.61   35.90
   6   2  -8  901.51   36.30
  -6   2   8  808.62   35.80
  -4  -2   8  288.27   15.70
  -4  -2   8  290.17   14.50
   4  -2  -8  289.77   14.20
   4  -2  -8  257.47   13.70
   4   2  -8  308.87   14.30
  -4   2   8  285.87   14.50
  -4   2   8  294.97   15.60
   4   2  -8  322.07   14.80
   2  -2  -8  197.48   10.90
  -2  -2   8  196.88   12.20
   2  -2  -8  186.88    9.20
  -2  -2   8  193.48   10.50
  -2   2   8  201.38   10.60
   2   2  -8  212.08   11.20
   2   2  -8  188.48    9.80
   0  -2  -8  196.88    9.50
   0  -2  -8  185.18   11.20
   0  -2   8  190.58   10.30
   0  -2   8  184.58   12.30
   0  -2  -8  193.38   10.30
   0   2   8  216.88   10.90
   0   2  -8  189.38   10.00
   0   2   8  212.18    8.60
   0   2  -8  193.68    9.70
  -2  -2  -8   17.60    3.10
   2  -2   8   20.50    3.20
  -2  -2  -8   23.60    4.20
   2  -2   8   27.40    3.20
   2  -2   8   27.60    5.20
   2   2   8   24.90    2.50
  -2   2  -8   20.60    3.80
  -2   2  -8   23.40    3.00
  -2   2  -8   20.70    3.10
   2   2   8   28.50    4.10
   4  -2   8   20.10    4.60
  -4  -2  -8   20.00    3.70
  -4  -2  -8   21.80    4.50
   4  -2   8   14.90    3.00
  -4  -2  -8   12.00    2.50
   4  -2   8   15.50    3.20
   4  -2   8   20.20    5.60
  -4   2  -8   16.20    3.10
  -4   2  -8   18.80    3.60
  -4   2  -8   13.30    2.60
   4   2   8   15.60    2.90
  -4   2  -8   14.10    2.50
   4   2   8   14.60    3.20
  -6  -2  -8  123.79    8.40
   6  -2   8  136.89   12.30
  -6  -2  -8  125.39    9.80
  -6  -2  -8  112.19    8.80
   6  -2   8  144.69   11.10
   6  -2   8  117.89    9.00
   6  -2   8  102.79    8.60
   6  -2   8  122.49    8.80
   6   2   8  125.09    8.80
  -6   2  -8  128.89    9.00
  -6   2  -8  122.39    8.50
  -6   2  -8  122.09    8.50
   6   2   8  139.39    9.80
  -6   2  -8  116.69    8.30
   8  -2   8  158.18   11.30
  -8  -2  -8  162.68   10.90
   8  -2   8  188.78   12.70
  -8  -2  -8  165.08   12.20
  -8  -2  -8  166.88   11.80
   8   2   8  168.58   11.70
  -8   2  -8  144.69   10.70
  -8   2  -8  157.98   11.00
 -10  -2  -8  202.38   14.80
 -10  -2  -8  217.58   14.50
  10  -2   8  248.88   16.60
  10   2   8  227.18   15.60
 -10   2  -8  224.38   15.10
 -13  -3   8    0.10    3.70
  13  -3  -8    8.90    3.50
  13   3  -8    2.30    3.00
 -13   3   8   -1.50    3.30
 -11  -3   8   45.50    7.70
  11  -3  -8   44.70    6.20
  11   3  -8   49.10    6.90
 -11   3   8   47.30    7.00
  -9  -3   8  171.48   11.60
   9  -3  -8  162.78   10.50
   9   3  -8  138.99   10.10
  -9   3   8  167.88   10.60
  -7  -3   8  120.99    8.30
  -7  -3   8  108.19    7.90
   7  -3  -8  100.79    7.60
  -7   3   8  117.99    7.80
   7   3  -8  122.49    8.20
  -5  -3   8   37.00    5.20
  -5  -3   8   48.30    4.50
   5  -3  -8   40.00    4.70
   5  -3  -8   45.80    4.00
  -5   3   8   32.60    4.40
   5   3  -8   34.90    4.40
   5   3  -8   46.00    4.40
  -5   3   8   44.90    4.80
  -3  -3   8    0.40    1.20
   3  -3  -8    1.30    1.20
   3  -3  -8    2.80    1.20
  -3  -3   8    0.90    1.20
   3   3  -8    2.90    1.40
  -3   3   8    1.60    1.20
   3   3  -8    2.40    1.50
  -1  -3   8  137.99   10.40
  -1  -3   8  155.68    8.90
   1  -3  -8  148.39    9.50
  -1   3   8  164.28    9.20
  -1   3   8  182.18    7.30
   1   3  -8  147.29    8.40
   1   3  -8  166.78    9.80
  -1  -3  -8  621.84   28.20
   1  -3   8  656.33   29.90
   1  -3   8  636.94   26.60
  -1  -3  -8  640.34   27.00
  -1   3  -8  589.84   27.60
   1   3   8  644.74   27.30
  -1   3  -8  640.84   26.20
  -1   3  -8  568.24   25.90
   1   3   8  630.14   25.00
   3  -3   8  656.33   27.30
   3  -3   8  629.64   30.50
   3  -3   8  652.83   27.70
  -3  -3  -8  642.64   28.20
  -3   3  -8  623.04   27.10
   3   3   8  622.34   28.50
  -3   3  -8  628.34   28.60
  -3   3  -8  647.84   27.10
   3   3   8  656.03   26.80
   5  -3   8  267.67   15.50
   5  -3   8  318.47   15.60
  -5  -3  -8  321.37   16.30
   5  -3   8  311.77   20.50
   5  -3   8  319.07   18.00
  -5  -3  -8  298.77   15.00
   5  -3   8  310.67   15.90
  -5  -3  -8  292.27   17.10
  -5   3  -8  278.67   15.70
  -5   3  -8  281.97   14.50
  -5   3  -8  281.97   14.70
  -5   3  -8  299.97   15.00
   5   3   8  321.67   15.40
   5   3   8  286.97   16.20
  -7  -3  -8   44.90    7.00
   7  -3   8   46.30    6.60
   7  -3   8   47.20    6.90
  -7  -3  -8   42.10    6.30
  -7  -3  -8   36.70    5.40
   7  -3   8   43.70    5.80
   7  -3   8   43.00    6.90
   7   3   8   43.50    6.00
  -7   3  -8   47.60    6.00
  -7   3  -8   35.70    5.40
  -7   3  -8   42.30    5.10
  -9  -3  -8    3.80    2.60
  -9  -3  -8    0.50    2.20
   9  -3   8    1.10    2.70
   9   3   8   -0.40    2.10
  -9   3  -8   -0.60    2.00
 -11  -3  -8    5.10    3.60
  11  -3   8    7.90    4.50
 -11  -3  -8    7.20    3.50
 -11   3  -8    5.80    3.80
  11   3   8    6.10    3.80
  14  -4  -8  202.88   13.90
 -14  -4   8  181.78   16.80
  14   4  -8  201.88   14.00
  12  -4  -8  319.37   18.00
 -12  -4   8  326.17   20.80
 -12   4   8  315.97   19.50
  12   4  -8  315.67   18.10
 -10  -4   8  246.28   15.30
  10  -4  -8  195.58   12.70
  10   4  -8  205.58   13.10
 -10   4   8  219.18   13.40
   8  -4  -8  316.37   16.50
  -8  -4   8  320.27   17.20
   8   4  -8  299.57   16.40
  -8   4   8  329.17   16.20
  -6  -4   8  729.23   31.30
  -6  -4   8  681.93   31.90
   6  -4  -8  727.93   31.10
   6   4  -8  746.83   31.50
  -6   4   8  728.63   31.00
   4  -4  -8 1076.59   43.10
  -4  -4   8 1059.79   43.30
   4  -4  -8  891.01   42.20
  -4  -4   8 1084.69   45.20
   4   4  -8 1129.99   44.00
  -4   4   8 1108.09   41.80
  -4   4   8 1059.59   43.50
   4   4  -8 1071.69   43.20
   2  -4  -8 1514.25   60.79
  -2  -4   8 1494.45   60.19
  -2  -4   8 1521.85   62.59
  -2   4   8 1577.44   57.99
  -2   4   8 1499.95   60.19
   2   4  -8 1563.14   61.09
   2   4  -8 1463.45   59.69
   0  -4   8 1504.45   63.49
   0  -4   8 1584.14   60.69
   0  -4  -8 1624.94   61.09
   0  -4  -8 1452.35   61.99
   0   4  -8 1578.34   61.99
   0   4  -8 1419.86   60.19
   0   4   8 1589.74   58.89
   0   4   8 1555.84   61.29
  -2  -4  -8 1224.18   53.09
   2  -4   8 1283.77   50.79
   2  -4   8 1304.27   54.39
  -2  -4  -8 1285.17   51.59
   2   4   8 1273.97   51.99
   2   4   8 1330.87   49.90
  -2   4  -8 1259.67   50.69
  -2   4  -8 1266.17   50.39
  -2   4  -8 1237.88   51.99
   4  -4   8 1469.25   56.29
   4  -4   8 1346.87   63.09
   4  -4   8 1484.65   56.89
   4  -4   8 1426.46   59.49
  -4  -4  -8 1342.27   58.79
  -4  -4  -8 1426.26   57.29
   4   4   8 1482.55   55.99
  -4   4  -8 1299.17   55.59
  -4   4  -8 1389.86   55.69
  -4   4  -8 1323.67   55.69
  -4   4  -8 1345.07   56.89
   4   4   8 1488.55   57.99
   6  -4   8 1127.99   46.80
   6  -4   8 1035.70   50.59
  -6  -4  -8 1002.30   43.40
  -6  -4  -8 1015.10   46.40
  -6  -4  -8 1012.90   44.70
   6  -4   8 1077.39   45.20
   6  -4   8 1088.29   44.00
   6  -4   8 1069.69   45.20
  -6   4  -8 1005.70   43.70
   6   4   8 1042.40   45.40
   6   4   8 1092.49   44.00
  -6   4  -8 1036.10   43.20
  -6   4  -8  990.10   43.50
  -6   4  -8 1014.50   43.00
   8  -4   8  326.07   19.80
  -8  -4  -8  323.57   17.90
   8  -4   8  334.37   19.00
  -8  -4  -8  332.27   20.10
  -8  -4  -8  333.17   19.10
  -8   4  -8  361.86   19.00
   8   4   8  370.66   19.00
  -8   4  -8  327.67   17.10
  10  -4   8  202.28   15.30
 -10  -4  -8  168.88   12.70
 -10  -4  -8  172.88   13.50
  10   4   8  183.38   13.40
 -10   4  -8  196.18   14.20
 -13  -5   8  121.99   12.80
  13  -5  -8  136.69   10.70
  13   5  -8  144.59   11.20
 -11  -5   8  104.09   12.10
  11  -5  -8   93.59    8.20
 -11   5   8   95.69    9.00
  11   5  -8   92.69    8.40
   9  -5  -8   19.50    3.90
  -9  -5   8   25.80    5.30
  -9   5   8   20.60    3.90
   9   5  -8   16.70    3.70
  -7  -5   8   37.00    5.30
  -7  -5   8   36.80    5.20
   7  -5  -8   31.60    4.50
   7   5  -8   24.80    4.10
  -7   5   8   26.30    4.20
  -7   5   8   27.70    4.10
   5  -5  -8  184.48   10.30
  -5  -5   8  178.98   11.60
  -5  -5   8  177.58   10.40
   5  -5  -8  204.98   10.30
  -5   5   8  181.38   10.60
   5   5  -8  170.38   10.40
  -5   5   8  200.58    9.60
   3  -5  -8  676.33   29.80
  -3  -5   8  686.23   29.60
  -3  -5   8  695.93   31.70
  -3   5   8  708.83   28.00
   3   5  -8  684.83   29.60
  -3   5   8  698.13   29.80
   3   5  -8  739.63   30.70
  -1  -5   8  932.21   42.90
   1  -5  -8 1006.80   40.60
  -1  -5   8 1024.90   40.80
   1  -5  -8  961.90   41.70
  -1   5   8 1032.00   38.90
   1   5  -8 1045.70   41.90
   1   5  -8  989.10   40.50
  -1   5   8  975.60   40.90
   1  -5   8 1067.89   41.90
  -1  -5  -8 1055.49   44.10
   1  -5   8 1020.80   44.90
  -1  -5  -8  976.90   42.30
  -1   5  -8 1043.50   42.00
   1   5   8 1094.79   40.80
   1   5   8  968.00   42.60
  -1   5  -8 1047.20   43.20
  -3  -5  -8 1241.68   52.39
  -3  -5  -8 1233.08   50.59
   3  -5   8 1254.77   57.59
   3  -5   8 1245.58   52.59
   3  -5   8 1233.88   49.30
   3   5   8 1216.58   51.09
   3   5   8 1233.78   48.90
  -3   5  -8 1236.08   50.69
  -3   5  -8 1167.58   48.80
  -3   5  -8 1255.87   49.70
  -5  -5  -8  929.31   42.90
   5  -5   8 1035.70   40.00
   5  -5   8  995.20   42.70
   5  -5   8  954.90   47.30
  -5  -5  -8  943.91   41.20
  -5   5  -8  905.51   40.20
  -5   5  -8  881.61   39.60
  -5   5  -8  971.20   39.90
   5   5   8  943.41   41.60
   5   5   8  975.40   39.90
   7  -5   8  310.37   17.80
   7  -5   8  303.07   17.80
  -7  -5  -8  293.37   18.60
  -7  -5  -8  316.47   17.50
   7   5   8  299.07   16.20
  -7   5  -8  266.17   15.20
  -7   5  -8  294.47   16.60
   9  -5   8   61.39    8.40
  -9  -5  -8   70.49    9.10
   9  -5   8   64.39    9.30
  -9   5  -8   61.39    8.40
   9   5   8   51.79    7.60
  -9   5  -8   49.90    6.60
 -12  -6   8   33.60    7.60
  12  -6  -8   26.70    5.40
  12   6  -8   27.20    5.40
  10  -6  -8    0.70    2.20
 -10  -6   8    2.40    2.70
 -10   6   8    3.40    2.60
  10   6  -8    1.40    2.10
  -8  -6   8   -0.40    1.70
   8  -6  -8    0.20    1.60
  -8  -6   8    2.10    1.90
  -8   6   8    0.70    1.40
  -8   6   8    0.80    1.70
   8   6  -8    0.60    1.60
  -6  -6   8   17.10    3.70
   6  -6  -8   28.00    4.10
  -6  -6   8   21.70    3.70
  -6   6   8   27.20    3.70
   6   6  -8   26.00    4.20
  -6   6   8   22.00    3.60
  -4  -6   8  134.29    8.30
  -4  -6   8  146.79   10.10
   4  -6  -8  129.19    8.20
   4   6  -8  139.59    8.70
  -4   6   8  136.89    8.60
  -4   6   8  142.19    7.50
   2  -6  -8  526.55   23.40
  -2  -6   8  478.25   22.20
  -2  -6   8  493.05   24.50
   2  -6  -8  528.65   22.40
   2   6  -8  481.15   23.20
   2   6  -8  504.65   22.60
  -2   6   8  505.35   22.60
  -2   6   8  531.35   20.90
   0  -6  -8 1060.19   45.30
   0  -6  -8 1075.99   43.80
   0  -6   8 1076.39   43.50
   0   6   8 1104.69   42.20
   0   6  -8 1054.19   44.70
   0   6  -8 1079.79   43.70
   0   6   8 1075.09   44.20
   2  -6   8 1565.14   58.59
   2  -6   8 1466.75   61.69
  -2  -6  -8 1448.56   59.59
  -2  -6  -8 1472.45   61.59
  -2   6  -8 1472.85   59.99
   2   6   8 1459.25   57.89
  -2   6  -8 1526.95   59.19
   2   6   8 1454.65   60.09
  -4  -6  -8 1229.08   52.29
  -4  -6  -8 1313.47   54.79
   4  -6   8 1254.07   59.49
   4  -6   8 1315.57   53.99
   4   6   8 1287.67   50.79
  -4   6  -8 1311.67   51.49
   4   6   8 1181.78   52.49
  -4   6  -8 1208.78   51.59
   6  -6   8  603.14   27.50
   6  -6   8  589.14   27.40
  -6  -6  -8  520.45   26.20
  -6  -6  -8  550.84   28.50
  -6   6  -8  519.05   24.90
  -6   6  -8  521.75   25.50
  -6   6  -8  541.35   25.10
   6   6   8  542.95   25.20
  -8  -6  -8  130.99   11.90
   8  -6   8  128.89   10.90
  -8  -6  -8  120.19   10.30
   8  -6   8  119.99   10.90
  -8   6  -8  124.59   10.30
  -8   6  -8  113.59    8.80
   8   6   8  136.79   10.00
  10  -6   8   43.30    7.80
 -10  -6  -8   44.90    7.90
  10  -6   8   56.09    9.80
 -10   6  -8   51.29    6.90
 -10   6  -8   49.90    8.20
  10   6   8   51.59    7.40
  13  -7  -8  244.58   15.70
 -13  -7   8  267.07   19.60
  13   7  -8  242.88   15.80
  11  -7  -8  296.47   17.20
 -11  -7   8  325.47   20.20
  11   7  -8  315.07   17.90
  -9  -7   8  386.26   20.80
   9  -7  -8  331.57   18.50
  -9   7   8  361.96   18.60
   9   7  -8  358.16   19.30
  -9   7   8  422.06   19.10
   7  -7  -8  545.65   25.40
  -7  -7   8  536.45   26.50
  -7  -7   8  613.24   26.80
  -7   7   8  574.14   25.10
   7   7  -8  575.74   26.30
  -7   7   8  546.35   24.90
   5  -7  -8  393.46   17.70
  -5  -7   8  378.06   18.00
  -5  -7   8  374.86   19.50
  -5   7   8  387.06   17.20
   5   7  -8  358.96   18.30
  -5   7   8  366.56   18.00
  -3  -7   8  259.07   13.40
   3  -7  -8  277.17   14.20
  -3  -7   8  293.27   16.00
  -3   7   8  254.17   13.70
   3   7  -8  287.97   14.30
  -3   7   8  286.27   12.70
  -1  -7   8  478.35   24.70
  -1  -7   8  516.25   22.60
   1  -7  -8  547.05   22.90
   1  -7  -8  522.45   24.10
  -1   7   8  517.95   23.10
  -1   7   8  515.65   21.30
   1   7  -8  484.25   22.80
   1   7  -8  511.75   23.80
   1  -7   8  437.86   22.00
   1  -7   8  433.86   19.30
  -1  -7  -8  431.36   21.70
  -1  -7  -8  429.16   20.10
   1   7   8  424.16   18.50
   1   7   8  422.26   20.30
  -1   7  -8  424.76   20.60
  -1   7  -8  440.76   20.00
   3  -7   8  163.58   11.80
  -3  -7  -8  195.38   11.60
  -3  -7  -8  169.78   12.40
   3  -7   8  206.68   16.80
  -3   7  -8  181.28   11.00
   3   7   8  194.58   10.20
   3   7   8  198.38   11.90
  -3   7  -8  190.08   10.90
  -5  -7  -8  215.58   14.60
   5  -7   8  208.48   13.10
  -5  -7  -8  184.38   12.30
   5  -7   8  198.78   17.20
   5   7   8  203.18   13.10
  -5   7  -8  178.98   11.40
   5   7   8  204.98   11.40
  -5   7  -8  195.78   11.60
   7  -7   8  168.18   12.90
  -7  -7  -8  177.48   12.60
  -7  -7  -8  178.48   14.30
   7   7   8  195.58   11.90
  -7   7  -8  186.88   12.60
  -7   7  -8  187.08   11.60
   9  -7   8  109.49   11.20
  -9  -7  -8   87.39   12.00
  -9  -7  -8  134.39   11.10
   9  -7   8  112.49   10.60
  -9   7  -8  108.89   10.50
   9   7   8  122.59    9.90
  -9   7  -8   98.89    8.50
 -12  -8   8    8.00    4.70
  12  -8  -8    8.20    3.70
  12   8  -8   10.30    3.80
  10  -8  -8    5.50    3.00
 -10  -8   8    2.30    3.00
  10   8  -8    5.30    2.90
 -10   8   8    3.80    2.70
   8  -8  -8    3.40    2.20
  -8  -8   8    2.10    2.50
  -8  -8   8    3.00    2.20
  -8   8   8    1.60    2.00
  -8   8   8   -1.00    1.60
   8   8  -8    6.00    2.70
  -6  -8   8    2.20    1.90
  -6  -8   8    1.30    1.90
   6   8  -8    1.70    1.80
  -6   8   8    0.60    1.40
  -6   8   8   -0.30    1.20
   4  -8  -8    3.40    1.80
  -4  -8   8    2.40    1.60
  -4  -8   8    4.00    2.10
   4   8  -8    3.10    1.90
  -4   8   8    3.70    1.70
  -4   8   8    3.90    1.60
   2  -8  -8  198.18   10.80
  -2  -8   8  198.38   10.50
   2  -8  -8  210.08   12.00
  -2   8   8  199.88   11.10
  -2   8   8  203.68   10.00
   2   8  -8  220.58   11.80
   0  -8   8  734.03   30.80
   0  -8   8  707.53   33.40
   0  -8  -8  721.53   33.00
   0  -8  -8  767.52   31.60
   0   8  -8  747.53   31.80
   0   8   8  659.63   31.40
   0   8  -8  756.02   32.50
   0   8   8  794.92   30.30
   2  -8   8  694.83   32.20
  -2  -8  -8  698.73   30.70
   2  -8   8  704.83   38.50
  -2  -8  -8  697.03   32.70
   2   8   8  675.73   31.00
  -2   8  -8  677.03   30.70
  -2   8  -8  698.73   30.50
   2   8   8  738.73   29.40
   4  -8   8  487.85   29.50
   4  -8   8  448.46   22.70
  -4  -8  -8  437.76   22.10
  -4  -8  -8  473.55   24.70
  -4   8  -8  431.96   21.30
   4   8   8  456.95   20.80
  -4   8  -8  456.75   21.60
   4   8   8  419.36   22.30
   6  -8   8  299.97   17.80
  -6  -8  -8  314.27   17.30
  -6  -8  -8  271.67   18.70
  -6   8  -8  291.97   15.90
   6   8   8  285.47   17.30
   6   8   8  276.37   15.30
  -8  -8  -8   91.99   12.30
   8  -8   8   66.39    9.70
  -8  -8  -8   87.99   10.30
   8   8   8   90.99    7.90
  -8   8  -8   73.89    7.40
  -8   8  -8   85.69   11.30
 -10  -8  -8    6.70    4.00
  10  -8   8    9.20    4.20
  10  -8   8   14.00    5.60
 -10   8  -8    4.70    3.10
 -10   8  -8    4.80    3.90
  10   8   8    8.40    3.30
  11  -9  -8  541.75   26.80
 -11  -9   8  576.04   29.90
  11   9  -8  525.05   26.90
  -9  -9   8  931.31   43.80
  -9  -9   8  935.21   41.20
   9  -9  -8  867.91   38.90
   9   9  -8  893.11   39.70
  -9   9   8  856.71   38.70
  -7  -9   8 1102.09   47.60
  -7  -9   8 1146.69   47.00
  -7   9   8 1068.59   45.40
   7   9  -8 1078.59   46.50
  -5  -9   8  579.64   28.50
  -5  -9   8  615.04   27.00
   5   9  -8  594.84   27.60
  -5   9   8  635.54   26.70
  -5   9   8  610.74   26.90
  -3  -9   8  242.08   14.40
   3  -9  -8  253.07   13.60
  -3  -9   8  236.98   12.20
  -3   9   8  255.67   12.20
   3   9  -8  248.58   13.40
  -3   9   8  230.98   12.70
  -1  -9   8  157.38   11.20
   1  -9  -8  173.08   11.10
   1  -9  -8  174.68    9.90
  -1   9   8  162.48    9.90
  -1   9   8  180.88    9.10
   1   9  -8  171.08   10.30
  -1  -9  -8   40.20    6.20
   1  -9   8   47.10    9.60
  -1  -9  -8   40.70    5.20
   1  -9   8   42.90    6.20
  -1   9  -8   36.20    4.80
  -1   9  -8   53.29    6.40
   1   9   8   37.00    3.80
   1   9   8   36.80    5.00
   3  -9   8    0.30    1.60
   3  -9   8    0.40    2.70
  -3  -9  -8    1.40    1.70
  -3  -9  -8   -0.50    1.70
  -3   9  -8    2.90    1.80
   3   9   8   -1.90    1.40
   3   9   8    2.10    1.70
  -3   9  -8    1.10    1.60
   5  -9   8    5.70    4.10
   5  -9   8    7.90    3.00
  -5  -9  -8    6.70    3.80
  -5  -9  -8    7.90    3.20
  -5   9  -8    4.20    2.40
   5   9   8    6.40    3.10
   5   9   8    8.00    2.50
  -5   9  -8    3.10    2.20
  -7  -9  -8   78.09    8.10
   7  -9   8   65.49    9.00
  -7  -9  -8   73.39   11.10
  -7   9  -8   56.49    7.10
   7   9   8   73.49    7.00
  -9  -9  -8  157.78   12.80
  -9  -9  -8  159.48   15.10
   9  -9   8  152.78   13.30
  -9   9  -8  144.69   11.20
   9   9   8  167.28   11.90
 -12 -10   8   83.89   11.70
  12 -10  -8   67.79    8.60
  12  10  -8   62.99    8.50
  10 -10  -8   50.89    6.70
 -10 -10   8   61.09    8.60
  10  10  -8   46.00    6.80
 -10  10   8   50.29    6.90
  -8 -10   8   54.09    7.40
  -8 -10   8   45.60    7.00
  -8  10   8   46.60    6.20
   8  10  -8   46.00    6.80
  -6 -10   8   53.39    5.60
  -6 -10   8   45.60    6.60
   6  10  -8   66.59    6.20
  -6  10   8   49.30    5.80
  -4 -10   8   86.69    6.40
  -4 -10   8   82.09    7.60
   4 -10  -8   89.29    6.90
  -4  10   8   90.89    6.40
  -4  10   8   84.89    6.50
   4  10  -8   86.29    7.10
   2 -10  -8  134.59    8.30
   2 -10  -8  144.19    9.60
  -2 -10   8  130.69    9.70
  -2  10   8  133.99    7.80
   2  10  -8  137.39    9.20
  -2  10   8  125.79    8.30
   0 -10  -8  188.88   10.40
   0 -10  -8  155.98   11.30
   0 -10   8  163.88   11.20
   0  10  -8  173.58   10.60
   0  10   8  174.68    9.40
   0  10   8  167.98   10.30
  -2 -10  -8  121.79    8.80
   2 -10   8  124.29    9.60
   2 -10   8  117.29   13.60
  -2 -10  -8  141.09   10.90
   2  10   8  134.49    9.30
   2  10   8  134.09    8.10
  -2  10  -8  131.69    9.10
  -4 -10  -8  102.09   10.20
  -4 -10  -8  109.29    9.00
   4 -10   8  111.09    8.80
   4 -10   8  125.39   14.10
   4  10   8  110.49    7.80
   4  10   8  132.89    9.80
  -4  10  -8  111.19    8.50
  -6 -10  -8   78.49    8.10
  -6 -10  -8   78.99   11.10
   6  10   8   85.69    7.40
  -6  10  -8   79.49    7.70
   6  10   8   91.39    9.00
  -8 -10  -8   40.20    7.00
   8 -10   8   34.70    7.30
  -8 -10  -8   29.40    7.40
  -8  10  -8   36.10    6.20
   8  10   8   37.40    5.90
 -11 -11   8  741.83   35.40
  11 -11  -8  618.34   31.40
 -11  11   8  637.04   32.10
  11  11  -8  700.73   32.70
  -9 -11   8 1106.29   49.30
  -9 -11   8 1214.28   50.19
   9  11  -8 1091.59   48.20
  -9  11   8 1039.80   47.20
  -7 -11   8 1558.24   66.39
  -7 -11   8 1686.53   68.39
   7  11  -8 1625.04   66.79
  -7  11   8 1632.04   65.99
  -5 -11   8 1487.25   61.39
  -5 -11   8 1472.05   58.99
   5  11  -8 1477.25   60.29
  -5  11   8 1415.86   58.89
  -3 -11   8 1015.90   43.30
   3 -11  -8  983.50   42.00
   3  11  -8  989.30   42.10
  -3  11   8  996.80   40.40
  -3  11   8  933.91   40.60
   1 -11  -8  567.04   27.10
   1 -11  -8  601.94   25.30
  -1 -11   8  562.04   27.00
   1  11  -8  538.65   26.00
  -1  11   8  532.15   25.10
  -1  11   8  583.94   24.60
  -1 -11  -8  210.48   13.80
   1 -11   8  185.48   17.50
  -1 -11  -8  220.58   12.10
   1 -11   8  205.28   12.80
   1  11   8  191.98   11.80
   1  11   8  214.28   11.10
  -1  11  -8  188.38   11.90
   3 -11   8  120.49   13.90
  -3 -11  -8  114.79    8.70
   3 -11   8  112.09    8.70
  -3 -11  -8  122.09   10.70
  -3  11  -8  106.89    8.40
   3  11   8  113.69    7.70
   3  11   8   92.29    8.40
   5 -11   8  207.88   12.90
  -5 -11  -8  206.78   15.90
  -5 -11  -8  206.88   13.60
   5  11   8  215.88   14.10
   5  11   8  203.08   12.20
  -5  11  -8  188.38   12.70
   7 -11   8  258.77   17.70
  -7 -11  -8  228.28   18.90
  -7 -11  -8  265.57   16.70
  -7  11  -8  249.88   15.40
   7  11   8  265.97   15.20
  -9 -11  -8  276.27   18.40
   9 -11   8  265.47   19.30
  -9 -11  -8  274.77   22.20
   9  11   8  292.87   17.10
  -9  11  -8  249.88   16.50
 -10 -12   8   33.20    6.60
 -10  12   8   31.70    5.70
  10  12  -8   46.00    7.20
  -8 -12   8   22.10    5.50
  -8 -12   8   21.90    4.90
  -8  12   8   22.10    4.70
   8  12  -8   18.20    4.50
  -6 -12   8    1.90    2.30
  -6 -12   8    3.60    2.20
   6  12  -8    2.00    2.30
  -6  12   8    2.10    2.00
  -4 -12   8   21.80    4.60
   4 -12  -8   34.10    5.10
  -4  12   8   25.90    4.10
   4  12  -8   41.10    5.70
   2 -12  -8   93.29    8.10
  -2 -12   8   85.79    7.90
   2 -12  -8  105.19    7.00
  -2  12   8   96.89    6.80
  -2  12   8   87.99    7.40
   2  12  -8  111.69    8.30
   0 -12   8  278.97   15.70
   0 -12  -8  262.07   14.00
   0 -12  -8  288.77   16.50
   0 -12   8  277.87   21.80
   0  12  -8  257.57   14.80
   0  12   8  252.77   13.40
   0  12   8  267.17   14.30
  -2 -12  -8  322.37   17.10
   2 -12   8  323.97   24.80
   2 -12   8  299.07   17.30
  -2 -12  -8  339.37   19.60
   2  12   8  340.17   16.40
   2  12   8  326.47   17.50
  -2  12  -8  340.87   17.80
   4 -12   8  232.98   13.80
  -4 -12  -8  247.28   14.70
  -4 -12  -8  233.88   16.80
   4  12   8  237.78   13.30
   4  12   8  231.78   14.80
  -4  12  -8  210.58   13.70
  -6 -12  -8  105.49   14.00
  -6 -12  -8  123.79   10.60
   6  12   8  122.49   11.00
   6  12   8  144.99    9.90
  -6  12  -8  113.39    9.60
  -8 -12  -8   33.30    8.80
  -8 -12  -8   28.80    6.00
   8 -12   8   29.50    7.30
  -8  12  -8   34.70    6.30
   8  12   8   32.90    5.90
  -9 -13   8  173.58   13.70
  -9 -13   8  157.98   12.30
  -9  13   8  170.58   12.20
   9  13  -8  175.38   12.50
  -7 -13   8  397.86   21.90
   7  13  -8  351.36   20.10
  -7  13   8  385.46   19.90
  -5 -13   8  382.76   20.80
   5  13  -8  364.76   19.70
  -5  13   8  374.76   19.00
  -3 -13   8  230.08   14.30
   3 -13  -8  211.08   13.40
   3  13  -8  224.78   13.70
  -3  13   8  241.38   12.70
  -1 -13   8  138.89   15.40
   1 -13  -8  165.58   10.50
   1 -13  -8  151.28   11.10
  -1 -13   8  151.38   10.90
  -1  13   8  157.58    9.40
   1  13  -8  148.99   10.50
  -1 -13  -8   72.49    9.20
  -1 -13  -8   80.99    6.70
   1 -13   8   67.89   12.80
   1 -13   8   68.79    6.80
   1  13   8   65.09    6.20
   1  13   8   67.79    5.90
  -1  13  -8   64.79    7.70
   3 -13   8   63.49    6.50
  -3 -13  -8   63.19    6.60
   3 -13   8   53.19   11.70
  -3 -13  -8   48.40    8.10
   3  13   8   56.49    7.40
   3  13   8   62.49    5.90
  -3  13  -8   69.49    7.90
  -5 -13  -8  142.29   11.10
  -5 -13  -8  132.39   13.20
   5  13   8  144.69   11.50
   5  13   8  133.19    9.80
  -5  13  -8  141.39   10.70
  -7 -13  -8   76.69    9.50
   7 -13   8   76.79   10.90
  -7 -13  -8   74.39   12.50
  -7  13  -8   73.49    9.00
   7  13   8   88.09    8.10
   7  13   8   81.39   10.40
 -10 -14   8   28.90    6.40
 -10  14   8   51.59    7.70
  10  14  -8   39.00    6.80
  -8 -14   8  133.59   12.00
  -8  14   8  140.49   10.80
   8  14  -8  136.39   11.00
  -6 -14   8  150.18   12.00
  -6  14   8  141.19   10.40
   6  14  -8  127.29   10.40
  -4 -14   8   31.70    5.80
   4  14  -8   28.20    5.30
  -4  14   8   34.60    5.20
  -2 -14   8    1.20    3.30
   2 -14  -8    0.40    2.10
  -2 -14   8    0.10    1.80
  -2  14   8    1.80    2.00
   2  14  -8    4.30    2.60
   0 -14   8   34.10    9.10
   0 -14   8   31.70    5.30
   0 -14  -8   25.70    5.50
   0  14  -8   33.40    5.50
   0  14   8   26.10    4.30
   2 -14   8   88.19   15.40
  -2 -14  -8  111.99   10.30
   2 -14   8  100.89    8.30
  -2 -14  -8  110.99    8.50
  -2  14  -8  105.29    8.70
   2  14   8   93.29    7.50
   2  14   8   91.09    8.00
  -4 -14  -8  124.09    9.80
   4 -14   8  108.49    8.70
  -4 -14  -8  116.69   11.50
   4  14   8  106.39    9.60
  -4  14  -8   98.69    9.00
   4  14   8  111.49    8.60
  -6 -14  -8   24.10    7.20
  -6 -14  -8   37.00    6.80
  -6  14  -8   27.60    5.70
   6  14   8   33.60    5.80
   6  14   8   28.10    6.20
  -9 -15   8  142.09   13.00
   9  15  -8  125.19   11.00
  -9  15   8  131.29   11.10
  -7 -15   8  275.47   17.90
   7  15  -8  263.87   16.50
  -7  15   8  260.77   16.10
  -5 -15   8  504.65   26.50
  -5  15   8  513.85   24.80
   5  15  -8  488.85   25.30
   3 -15  -8  639.94   30.60
  -3 -15   8  673.63   31.60
  -3 -15   8  603.24   38.00
   3  15  -8  650.53   30.70
  -3  15   8  675.63   29.50
  -1 -15   8  810.62   36.80
   1 -15  -8  799.32   37.40
  -1 -15   8  793.92   45.80
   1  15  -8  842.22   36.80
  -1  15   8  788.72   34.80
   1 -15   8  696.83   44.60
   1 -15   8  830.72   36.20
  -1 -15  -8  846.02   38.80
   1  15   8  790.92   34.70
  -1  15  -8  837.82   36.70
  -3 -15  -8  774.92   39.00
[truncated: 32,695,289 more chars]
